# Supplementary material for: RNA-seq transcriptome profiling reveals that Medicago truncatula nodules acclimate N2 fixation before emerging P deficiency reaches the nodules
Source: J Exp Bot. 2014 Aug 23;65(20):6035–48. doi: 10.1093/jxb/eru341 (PMC4203135; doi:10.1093/jxb/eru341)
Supplement: Supplementary Data [file supp_eru341_jexbot123885_file001.xls]

## Sheet: Table S1 Control_P depletion
Data are means of three biological replicates representing the nodule RNA pool of three plants each. The data are given as DEseq normalised ´unique counts`. The gene description is taken from the gene expression atlas of the Noble. Foundation: http://www.plantgrn.noble.org/LegumeIP.
ID IMGAG	Description	control	5 days P depletion	log2 Fold Change	False discovery rate
Medtr4g083060.1	14-3-3-like protein (Fragment) (AHRD V1 *--- Q2LGK6_MUSAC); contains Interpro domain(s) IPR000308 14-3-3 protein chr04_pseudomolecule_IMGAG_V3.5 28263449-28267654 E	54.663	14.0436	-1.88757	8.50744e-05
Medtr8g086270.1	14-3-3-like protein gf14-6 (Fragment) (AHRD V1 *--- A6N0F1_ORYSI); contains Interpro domain(s) IPR000308 14-3-3 protein chr08_pseudomolecule_IMGAG_V3.5 23754759-23759176 E	3462.35	1573.98	-1.13683	1.35514e-10
Medtr3g113160.1	1-acylglycerol-3-phosphate O-acyltransferase ABHD5 (AHRD V1 **-- Q5RBI4); contains Interpro domain(s) IPR000639 Epoxide hydrolase-like chr03_pseudomolecule_IMGAG_V3.5 40659176-40653310 E	1573.45	842.753	-0.899959	3.99398e-06
Medtr2g025120.1	1-aminocyclopropane-1-carboxylate oxidase (Fragment) (AHRD V1 *-*- B9VQ40_9SOLA); contains Interpro domain(s) IPR005123 Oxoglutarate and iron-dependent oxygenase chr02_pseudomolecule_IMGAG_V3.5 7704031-7706241 E	4564.47	2241	-1.02598	9.84518e-09
Medtr5g032870.1	1-aminocyclopropane-1-carboxylate oxidase 1 (AHRD V1 **-- A2Z1W9); contains Interpro domain(s) IPR005123 Oxoglutarate and iron-dependent oxygenase chr05_pseudomolecule_IMGAG_V3.5 13746626-13744143 F	541.9	220.777	-1.29158	4.96834e-06
Medtr2g068950.1	1-aminocyclopropane-1-carboxylate oxidase homolog 1 (AHRD V1 **-* Q84MB3); contains Interpro domain(s) IPR005123 Oxoglutarate and iron-dependent oxygenase chr02_pseudomolecule_IMGAG_V3.5 21941038-21936525 E	704.192	264.344	-1.41015	6.21346e-06
Medtr2g069210.1	1-aminocyclopropane-1-carboxylate oxidase homolog 1 (AHRD V1 ***- Q84MB3); contains Interpro domain(s) IPR005123 Oxoglutarate and iron-dependent oxygenase chr02_pseudomolecule_IMGAG_V3.5 22042139-22040037 E	707.117	393.999	-0.842141	0.000214474
Medtr1g093140.1	1-aminocyclopropane-1-carboxylate oxidase homolog 1 (AHRD V1 **** Q84MB3); contains Interpro domain(s) IPR005123 Oxoglutarate and iron-dependent oxygenase chr01_pseudomolecule_IMGAG_V3.5 26148992-26152003 E	621.306	288.037	-1.10637	6.6448e-08
Medtr5g015020.1	1-aminocyclopropane-1-carboxylate synthase (AHRD V1 **** O24609_PEA); contains Interpro domain(s) IPR001176 1-aminocyclopropane-1-carboxylate synthase chr05_pseudomolecule_IMGAG_V3.5 4879235-4876826 E	57.8119	21.6169	-1.37871	0.00593297
Medtr6g078260.1	21 kDa seed protein (AHRD V1 ***- P32765); contains Interpro domain(s) IPR011065 Kunitz inhibitor ST1-like chr06_pseudomolecule_IMGAG_V3.5 17551344-17552119 F	2358.13	4.0474	-8.8685	1.787e-20
Medtr7g086380.1	2-aminoethanethiol dioxygenase (AHRD V1 ***- Q6PDY2); contains Interpro domain(s) IPR012864 Protein of unknown function DUF1637 chr07_pseudomolecule_IMGAG_V3.5 26181464-26183829 E	3401.04	1332.36	-1.35134	2.48551e-15
Medtr1g008700.1	2-on-2 hemoglobin (AHRD V1 ***- Q7Y079_DATGL); contains Interpro domain(s) IPR001486 Globin, truncated bacterial-like chr01_pseudomolecule_IMGAG_V3.5 1597643-1601045 H	879.202	571.465	-0.620647	0.00966643
Medtr4g070270.1	3-ketoacyl-CoA synthase (AHRD V1 ***- C3VPA4_9ERIC); contains Interpro domain(s) IPR012392 Very-long-chain 3-ketoacyl-CoA synthase chr04_pseudomolecule_IMGAG_V3.5 22030795-22033636 E	2706.01	1537.7	-0.814985	0.000117997
Medtr7g035060.1	4,5-DOPA dioxygenase extradiol-like protein (AHRD V1 ***- Q949R4); contains Interpro domain(s) IPR014436 Extradiol aromatic ring-opening dioxygenase, DODA type chr07_pseudomolecule_IMGAG_V3.5 10107849-10106013 E	1989.61	583.697	-1.76745	8.54973e-05
Medtr5g007640.1	4-coumarate CoA ligase (AHRD V1 **** C0LUU7_SOYBN); contains Interpro domain(s) IPR000873 AMP-dependent synthetase and ligase chr05_pseudomolecule_IMGAG_V3.5 1207155-1213155 E	3539.63	890.315	-1.99	4.47493e-18
Medtr4g128330.1	4-coumarate CoA ligase 2 (AHRD V1 ***- O48868_9ROSI); contains Interpro domain(s) IPR000873 AMP-dependent synthetase and ligase chr04_pseudomolecule_IMGAG_V3.5 44830999-44837148 E	673.872	1258.16	0.899779	0.00021366
Medtr4g128430.1	4-coumarate--CoA ligase 1 (AHRD V1 ***- O24145); contains Interpro domain(s) IPR000873 AMP-dependent synthetase and ligase chr04_pseudomolecule_IMGAG_V3.5 44874260-44872751 E	583.84	1104.48	0.918554	0.000340259
Medtr5g091060.1	4-hydroxyphenylpyruvate dioxygenase (AHRD V1 **** Q56H33_MEDTR); contains Interpro domain(s) IPR005956 4-hydroxyphenylpyruvate dioxygenase chr05_pseudomolecule_IMGAG_V3.5 38640341-38643894 F	1490.82	878.865	-0.761721	0.00178665
Medtr6g088030.1	5'-methylthioadenosine/S-adenosylhomocysteine nucleosidase (AHRD V1 **-- A1STE7); contains Interpro domain(s) IPR018017 Nucleoside phosphorylase, family 1 chr06_pseudomolecule_IMGAG_V3.5 20976086-20975576 F	694.208	418.274	-0.729551	0.00131719
Medtr2g035190.1	ABA-responsive protein ABR17 (AHRD V1 **-- Q06931); contains Interpro domain(s) IPR000916 Bet v I allergen chr02_pseudomolecule_IMGAG_V3.5 12350695-12353549 F	2686.77	801.924	-1.74307	4.50908e-25
Medtr2g035220.1	ABA-responsive protein ABR17 (AHRD V1 ***- Q06931); contains Interpro domain(s) IPR000916 Bet v I allergen chr02_pseudomolecule_IMGAG_V3.5 12362119-12363088 F	3334.51	437.086	-2.92862	2.68882e-13
Medtr4g120860.1	ABA-responsive protein ABR18 (AHRD V1 **-- Q06930); contains Interpro domain(s) IPR000916 Bet v I allergen chr04_pseudomolecule_IMGAG_V3.5 41781651-41782356 E	404.794	130.725	-1.62321	3.69534e-10
Medtr4g108210.1	ABC transporter A family member 12 (AHRD V1 ***- Q9FLT8); contains Interpro domain(s) IPR003439 ABC transporter-like chr04_pseudomolecule_IMGAG_V3.5 37298248-37305197 E	161.612	48.1693	-1.72561	5.6496e-06
Medtr3g099990.1	ABC transporter A family member 2 (AHRD V1 ***- Q84K47); contains Interpro domain(s) IPR003439 ABC transporter-like chr03_pseudomolecule_IMGAG_V3.5 34951670-34945928 E	1327.05	526.257	-1.33273	5.42517e-08
Medtr4g123990.1	ABC transporter B family member 11 (AHRD V1 **** Q9FWX7); contains Interpro domain(s) IPR001140 ABC transporter, transmembrane region chr04_pseudomolecule_IMGAG_V3.5 43068835-43074890 E	1743.85	753.287	-1.20991	2.6892e-11
Medtr4g124000.1	ABC transporter B family member 11 (AHRD V1 **** Q9FWX7); contains Interpro domain(s) IPR001140 ABC transporter, transmembrane region chr04_pseudomolecule_IMGAG_V3.5 43077179-43086268 E	1199.64	491.561	-1.28543	2.59333e-12
Medtr4g124040.1	ABC transporter B family member 11 (AHRD V1 **** Q9FWX7); contains Interpro domain(s) IPR001140 ABC transporter, transmembrane region chr04_pseudomolecule_IMGAG_V3.5 43121081-43128345 E	812.942	176.499	-2.19712	6.08255e-32
Medtr6g008800.1	ABC transporter B family member 15 (AHRD V1 **** Q9LHD1); contains Interpro domain(s) IPR001140 ABC transporter, transmembrane region chr06_pseudomolecule_IMGAG_V3.5 1910061-1921912 E	294.469	804.417	1.44673	4.42973e-06
Medtr6g009110.1	ABC transporter B family member 15 (AHRD V1 **** Q9LHD1); contains Interpro domain(s) IPR001140 ABC transporter, transmembrane region chr06_pseudomolecule_IMGAG_V3.5 2096055-2105161 E	435.22	1600.08	1.87592	3.89942e-08
Medtr6g009200.1	ABC transporter B family member 15 (AHRD V1 **** Q9LHD1); contains Interpro domain(s) IPR001140 ABC transporter, transmembrane region chr06_pseudomolecule_IMGAG_V3.5 2160904-2152655 E	160.6	56.0862	-1.50121	6.67811e-06
Medtr1g086080.1	ABC transporter B family member 21 (AHRD V1 ***- Q9M1Q9); contains Interpro domain(s) IPR001140 ABC transporter, transmembrane region chr01_pseudomolecule_IMGAG_V3.5 22881277-22874429 E	1534.86	388.406	-1.9797	3.3705e-21
AC233655_31.1	ABC transporter C family member 13 (AHRD V1 ***- Q9SKX0); contains Interpro domain(s) IPR001140 ABC transporter, transmembrane region AC233655.2 133230-147015 E	171.127	409.359	1.25342	4.31185e-06
Medtr1g088680.1	ABC transporter C family member 14 (AHRD V1 **** Q9LZJ5); contains Interpro domain(s) IPR001140 ABC transporter, transmembrane region chr01_pseudomolecule_IMGAG_V3.5 24127601-24119718 E	3893.84	2335.46	-0.737243	0.000206641
AC234023_2.1	ABC transporter C family member 9 (AHRD V1 ***- Q9M1C7) AC234023.1 3471-4240 E	850.346	516.058	-0.71942	0.0013688
Medtr8g014360.1	ABC transporter family pleiotropic drug resistance protein (AHRD V1 **** B9GGM3_POPTR); contains Interpro domain(s) IPR013525 ABC-2 type transporter chr08_pseudomolecule_IMGAG_V3.5 3057399-3068093 F	222.149	131.101	-0.756364	0.00709611
Medtr3g096410.1	ABC transporter G family member 5 (AHRD V1 ***- Q9SIT6); contains Interpro domain(s) IPR013525 ABC-2 type transporter chr03_pseudomolecule_IMGAG_V3.5 33280151-33282396 F	1616.96	926.63	-0.802557	0.00298058
Medtr5g025470.1	ABC transporter-like protein (AHRD V1 ***- Q2V607_BRACM); contains Interpro domain(s) IPR013525 ABC-2 type transporter chr05_pseudomolecule_IMGAG_V3.5 10080210-10082928 E	96.5703	348.916	1.84249	2.61975e-10
Medtr1g023340.1	Abhydrolase domain-containing protein 4 (AHRD V1 **-- Q8VD66); contains Interpro domain(s) IPR000639 Epoxide hydrolase-like chr01_pseudomolecule_IMGAG_V3.5 7214386-7210269 E	429.431	223.895	-0.936528	6.11028e-05
Medtr5g025610.1	Abscisic acid 8'-hydroxylase (AHRD V1 **** Q0H212_PHAVU); contains Interpro domain(s) IPR002401 Cytochrome P450, E-class, group I chr05_pseudomolecule_IMGAG_V3.5 10165272-10168264 E	2314.2	1076.64	-1.10327	0.00115804
Medtr1g016480.1	Abscisic acid receptor PYL2 (AHRD V1 **** O80992); contains Interpro domain(s) IPR019587 Polyketide cyclase/dehydrase chr01_pseudomolecule_IMGAG_V3.5 4798567-4799346 F	241.823	86.1219	-1.4788	6.72844e-09
Medtr4g101630.1	Acid beta-fructofuranosidase (AHRD V1 ***- Q43857); contains Interpro domain(s) IPR001362 Glycoside hydrolase, family 32 chr04_pseudomolecule_IMGAG_V3.5 35143649-35148548 E	2244.17	973.467	-1.20414	0.00974012
Medtr1g099320.1	Acidic endochitinase (AHRD V1 **-- P19172); contains Interpro domain(s) IPR001223 Glycoside hydrolase, family 18, catalytic domain chr01_pseudomolecule_IMGAG_V3.5 28777873-28779070 E	7997.69	2858.01	-1.48425	0.00541465
Medtr5g015530.1	Adenylyl-sulfate kinase (AHRD V1 ***- C6TL96_SOYBN); contains Interpro domain(s) IPR002891 Adenylylsulphate kinase, C-terminal chr05_pseudomolecule_IMGAG_V3.5 5134672-5130149 E	191.369	474.903	1.30679	0.000569424
Medtr8g023140.1	Alanine aminotransferase 1 (AHRD V1 **** A8IKE1_SOYBN); contains Interpro domain(s) IPR004839 Aminotransferase, class I and II chr08_pseudomolecule_IMGAG_V3.5 5960512-5951834 E	12637.8	8077.31	-0.645732	0.00389587
Medtr5g090070.1	Alanine glyoxylate aminotransferase (Fragment) (AHRD V1 *-** A7LHD9_PHAVU); contains Interpro domain(s) IPR000192 Aminotransferase, class V/Cysteine desulfurase chr05_pseudomolecule_IMGAG_V3.5 38151958-38146017 E	350.827	51.0649	-2.75648	9.53772e-12
Medtr4g074670.1	Alanyl-tRNA synthetase (Fragment) (AHRD V1 *-** C9D9A7_BLAGE); contains Interpro domain(s) IPR018164 Alanyl-tRNA synthetase, class IIc, N-terminal chr04_pseudomolecule_IMGAG_V3.5 23732393-23740196 E	118.324	55.3651	-1.08201	0.00417506
Medtr3g067430.1	Albumin 1 (AHRD V1 *-*- Q7XZC5_MEDTR); contains Interpro domain(s) IPR012512 Albumin I chr03_pseudomolecule_IMGAG_V3.5 21335593-21328166 E	2055.94	3735.53	0.8612	0.000703488
Medtr3g067270.1	Albumin 1 (AHRD V1 ***- Q7XZC4_MEDTR); contains Interpro domain(s) IPR012512 Albumin I chr03_pseudomolecule_IMGAG_V3.5 21248530-21250513 E	26.4898	141.945	2.37849	0.00719965
Medtr3g067280.1	Albumin 1 (AHRD V1 ***- Q7XZC4_MEDTR); contains Interpro domain(s) IPR012512 Albumin I chr03_pseudomolecule_IMGAG_V3.5 21255635-21254848 F	102.309	284.96	1.46885	0.00542548
Medtr3g089970.1	Alcohol dehydrogenase (AHRD V1 *-** Q684J9_LOTJA); contains Interpro domain(s) IPR002085 Alcohol dehydrogenase superfamily, zinc-containing chr03_pseudomolecule_IMGAG_V3.5 30358701-30366066 E	9420.06	1122.22	-3.06825	1.77085e-68
Medtr3g089940.1	Alcohol dehydrogenase 1 (AHRD V1 **** Q84V97_LOTCO); contains Interpro domain(s) IPR002085 Alcohol dehydrogenase superfamily, zinc-containing chr03_pseudomolecule_IMGAG_V3.5 30339276-30342878 E	998.367	133.092	-2.89779	4.80047e-09
Medtr6g086300.1	Aldehyde dehydrogenase (AHRD V1 **** Q70SZ7_CROSA); contains Interpro domain(s) IPR015590 Aldehyde dehydrogenase chr06_pseudomolecule_IMGAG_V3.5 20156207-20146133 F	3764.96	1709.48	-1.13862	3.73646e-08
AC225449_6.1	Allene oxide synthase, chloroplastic (AHRD V1 **** P48417); contains Interpro domain(s) IPR001128 Cytochrome P450 AC225449.9 27737-30202 E	999.407	619.545	-0.688979	0.00155155
Medtr3g077250.1	Alliin lyase (Fragment) (AHRD V1 ***- P31756); contains Interpro domain(s) IPR006948 Allinase, C-terminal chr03_pseudomolecule_IMGAG_V3.5 24457760-24451772 E	38.9483	97.3461	1.29973	0.000983019
Medtr5g033520.1	Alliin lyase (Fragment) (AHRD V1 ***- P31756); contains Interpro domain(s) IPR006948 Allinase, C-terminal chr05_pseudomolecule_IMGAG_V3.5 14017472-14014201 E	47.3456	11.2817	-1.97687	5.87763e-05
AC235677_10.1	Alpha-amylase/subtilisin inhibitor (AHRD V1 ***- P29421); contains Interpro domain(s) IPR011065 Kunitz inhibitor ST1-like AC235677.1 41060-39545 E	481.755	293.394	-0.713543	0.00277865
Medtr7g087890.1	Alpha-L-arabinofuranosidase (AHRD V1 **** Q7X9G7_MALDO); contains Interpro domain(s) IPR017853 Glycoside hydrolase, catalytic core chr07_pseudomolecule_IMGAG_V3.5 26974672-26979460 H	54.1723	135.049	1.3021	0.00175767
Medtr1g102230.1	Alpha-L-fucosidase 1 (AHRD V1 **** Q8GW72); contains Interpro domain(s) IPR000933 Glycoside hydrolase, family 29 chr01_pseudomolecule_IMGAG_V3.5 30396555-30393685 E	191.513	98.9086	-0.946275	0.00607953
Medtr1g019630.1	Aluminum-induced protein (Fragment) (AHRD V1 *-*- C6FBX1_PSEMZ) chr01_pseudomolecule_IMGAG_V3.5 6101930-6103646 E	1634.54	887.719	-0.87997	7.49609e-06
Medtr8g018790.1	Aminopeptidase N (AHRD V1 ***- P97449); contains Interpro domain(s) IPR015568 Peptidase M1, puromycin-sensitive aminopeptidase chr08_pseudomolecule_IMGAG_V3.5 4381385-4387918 E	469.783	857.928	0.867476	0.0019899
Medtr6g088470.1	Ankyrin repeat domain-containing protein 27 (AHRD V1 *--* Q3UMR0); contains Interpro domain(s) IPR000641 CbxX/CfqX chr06_pseudomolecule_IMGAG_V3.5 21227842-21221333 E	812.794	501.703	-0.694957	0.00225386
Medtr1g089180.1	Ankyrin repeat domain-containing protein 50 (AHRD V1 **-* Q9ULJ7); contains Interpro domain(s) IPR000535 Major sperm protein chr01_pseudomolecule_IMGAG_V3.5 24419716-24417510 E	497.456	264.327	-0.909694	7.98845e-05
Medtr8g073260.1	Ankyrin repeat protein (AHRD V1 ***- B1Q4U3_9ROSI); contains Interpro domain(s) IPR002110 Ankyrin chr08_pseudomolecule_IMGAG_V3.5 19392513-19390512 E	93.2643	44.4162	-1.0535	0.00435155
Medtr2g101310.1	Ankyrin repeat-containing protein At2g01680 (AHRD V1 *-*- Q9ZU96); contains Interpro domain(s) IPR002110 Ankyrin chr02_pseudomolecule_IMGAG_V3.5 32479115-32476563 E	167.785	85.3045	-0.967676	0.00144417
Medtr5g028990.1	Ankyrin repeat-containing protein At3g12360 (AHRD V1 *-*- Q9C7A2); contains Interpro domain(s) IPR002110 Ankyrin chr05_pseudomolecule_IMGAG_V3.5 11869749-11864085 E	99.1201	193.414	0.957401	0.00445754
Medtr5g091220.1	Ankyrin repeat-containing protein At5g02620 (AHRD V1 *-*- Q6AWW5); contains Interpro domain(s) IPR002110 Ankyrin chr05_pseudomolecule_IMGAG_V3.5 38710075-38713792 E	97.7236	204.217	1.05569	0.00146148
Medtr5g070040.1	Anthocyanidin 3-O-glucosyltransferase 6 (Fragment) (AHRD V1 **** Q40288); contains Interpro domain(s) IPR002213 UDP-glucuronosyl/UDP-glucosyltransferase chr05_pseudomolecule_IMGAG_V3.5 28690450-28691895 E	64.7132	10.9002	-2.4652	8.69653e-09
Medtr7g085930.1	Anthranilate N-benzoyltransferase protein 2 (AHRD V1 ***- O23917); contains Interpro domain(s) IPR003480 Transferase chr07_pseudomolecule_IMGAG_V3.5 25978980-25980549 F	443.403	124.884	-1.81977	2.06621e-06
Medtr5g053920.1	AP2 domain-containing transcription factor (AHRD V1 **** B9HIZ2_POPTR); contains Interpro domain(s) IPR001471 Pathogenesis-related transcriptional factor and ERF, DNA-binding chr05_pseudomolecule_IMGAG_V3.5 21647330-21649266 E	1115.04	478.179	-1.21975	7.19112e-11
Medtr1g006660.1	AP2 domain-containing transcription factor 2 (AHRD V1 ***- C9WA60_SOYBN); contains Interpro domain(s) IPR001471 Pathogenesis-related transcriptional factor and ERF, DNA-binding chr01_pseudomolecule_IMGAG_V3.5 630320-629110 E	111.018	51.8387	-1.08407	0.00358732
Medtr5g058470.1	AP2 domain-containing transcription factor 3 (AHRD V1 ***- C9WA61_SOYBN); contains Interpro domain(s) IPR001471 Pathogenesis-related transcriptional factor and ERF, DNA-binding chr05_pseudomolecule_IMGAG_V3.5 23507171-23508237 E	191.676	48.3404	-1.96534	0.0011678
Medtr3g072610.1	AP2 domain-containing transcription factor 4 (AHRD V1 ***- C9WA62_SOYBN); contains Interpro domain(s) IPR001471 Pathogenesis-related transcriptional factor and ERF, DNA-binding chr03_pseudomolecule_IMGAG_V3.5 23482383-23483531 E	232.505	44.7123	-2.3528	6.71434e-06
Medtr8g009560.1	Arabidopsis thaliana gl1 homolog (AHRD V1 **-- O22681_ARATH); contains Interpro domain(s) IPR006694 Fatty acid hydroxylase chr08_pseudomolecule_IMGAG_V3.5 1474807-1467831 E	139.042	8.23218	-3.92305	1.03932e-30
Medtr4g071940.1	Arginine decarboxylase (Fragment) (AHRD V1 **** O24549_VITVI); contains Interpro domain(s) IPR002985 Arginine decarboxylase chr04_pseudomolecule_IMGAG_V3.5 22862054-22865022 E	500.92	305.723	-0.710522	0.00372363
Medtr8g039540.1	Aspartic proteinase nepenthesin-1 (AHRD V1 ***- Q766C3); contains Interpro domain(s) IPR001461 Peptidase A1 chr08_pseudomolecule_IMGAG_V3.5 9662203-9666230 E	463.69	889.232	0.937913	0.000199243
Medtr5g022880.1	Aspartic proteinase-like protein 1 (AHRD V1 ***- Q9LX20); contains Interpro domain(s) IPR001461 Peptidase A1 chr05_pseudomolecule_IMGAG_V3.5 8810339-8804237 E	1249.08	605.212	-1.04412	3.31724e-08
Medtr1g075250.1	At1g04280-like protein (Fragment) (AHRD V1 *-*- B0FVI9_ARALY) chr01_pseudomolecule_IMGAG_V3.5 19036638-19030829 E	249.724	113.285	-1.13346	0.000233754
Medtr4g063070.1	At1g04360 (Fragment) (AHRD V1 *-*- B0ZCI6_ARATH); contains Interpro domain(s) IPR012862 Protein of unknown function DUF1635 chr04_pseudomolecule_IMGAG_V3.5 19709055-19705602 E	422.165	148.803	-1.49816	1.36194e-05
Medtr2g076490.1	At1g78850-like protein (Fragment) (AHRD V1 *-*- C0JDA6_9BRAS); contains Interpro domain(s) IPR001480 Curculin-like (mannose-binding) lectin chr02_pseudomolecule_IMGAG_V3.5 23523405-23525332 E	7717.58	1682.63	-2.19676	3.9758e-07
Medtr3g086670.1	At4g40080-like protein (Fragment) (AHRD V1 ***- B3SK93_ARALY); contains Interpro domain(s) IPR013809 Epsin-like, N-terminal chr03_pseudomolecule_IMGAG_V3.5 28557858-28556503 F	478.758	230.102	-1.05378	0.000892406
Medtr3g082250.1	ATFP4-like (AHRD V1 ***- Q9LK84_ARATH) chr03_pseudomolecule_IMGAG_V3.5 26409548-26408075 E	43.3042	6.43862	-2.57434	0.000293212
Medtr1g006010.1	ATP synthase subunit alpha (Fragment) (AHRD V1 *-*- B0LXE1_SECST); contains Interpro domain(s) IPR005294 ATPase, F1 complex, alpha subunit chr01_pseudomolecule_IMGAG_V3.5 395448-391279 E	832.438	314.655	-1.40072	7.54878e-07
Medtr8g037100.1	ATP synthase subunit beta, chloroplastic (AHRD V1 *-*- Q95DR6); contains Interpro domain(s) IPR005722 ATPase, F1 complex, beta subunit chr08_pseudomolecule_IMGAG_V3.5 8526664-8538414 E	7852.07	3446.18	-1.18784	0.00658348
Medtr1g075960.1	ATP synthase subunit beta, chloroplastic (AHRD V1 *-*- Q9TKI7); contains Interpro domain(s) IPR005722 ATPase, F1 complex, beta subunit chr01_pseudomolecule_IMGAG_V3.5 19416497-19420401 H	31.2464	6.13071	-2.17702	0.000757617
Medtr4g077370.1	ATP-dependent RNA helicase DRS1 (AHRD V1 *-** A3LSN3); contains Interpro domain(s) IPR011545 DNA/RNA helicase, DEAD/DEAH box type, N-terminal chr04_pseudomolecule_IMGAG_V3.5 25185440-25187329 E	139.928	21.2178	-2.66517	1.00695e-10
Medtr4g123760.1	Autophagy-related protein 8 (AHRD V1 ***- A6P6J6_FAGES); contains Interpro domain(s) IPR004241 Light chain 3 (LC3) chr04_pseudomolecule_IMGAG_V3.5 42935552-42932969 E	897.33	583.31	-0.620512	0.0070997
Medtr7g089360.1	Auxin efflux carrier component 1 (AHRD V1 ***- Q5SMQ9); contains Interpro domain(s) IPR014024 Auxin efflux carrier, subgroup chr07_pseudomolecule_IMGAG_V3.5 27767972-27770967 E	383.947	1101.92	1.51859	3.41252e-05
Medtr7g067450.1	Auxin transporter-like protein 1 (AHRD V1 **** B6U1Y3_MAIZE); contains Interpro domain(s) IPR013057 Amino acid transporter, transmembrane chr07_pseudomolecule_IMGAG_V3.5 17234047-17242003 E	521.733	962.011	0.881477	0.000707242
Medtr3g092220.1	Auxin-induced protein 10A5 (AHRD V1 *-*- P33079); contains Interpro domain(s) IPR003676 Auxin responsive SAUR protein chr03_pseudomolecule_IMGAG_V3.5 31570695-31571872 E	1341.65	317.072	-2.07766	9.33378e-33
Medtr3g095450.1	Auxin-induced protein 5NG4 (AHRD V1 **-- Q6J163); contains Interpro domain(s) IPR000620 Protein of unknown function DUF6, transmembrane chr03_pseudomolecule_IMGAG_V3.5 32827940-32831910 E	8.45514	48.9343	2.40086	0.00225821
Medtr2g007970.1	Auxin-induced protein 5NG4 (AHRD V1 ***- Q6J163); contains Interpro domain(s) IPR000620 Protein of unknown function DUF6, transmembrane chr02_pseudomolecule_IMGAG_V3.5 1338738-1333265 E	918.537	550.195	-0.738346	0.00130844
Medtr3g072520.1	Auxin-induced protein 5NG4 (AHRD V1 ***- Q6J163); contains Interpro domain(s) IPR000620 Protein of unknown function DUF6, transmembrane chr03_pseudomolecule_IMGAG_V3.5 23430920-23428530 F	646.628	1993.92	1.62309	6.111e-10
Medtr3g072560.1	Auxin-induced protein 5NG4 (AHRD V1 ***- Q6J163); contains Interpro domain(s) IPR000620 Protein of unknown function DUF6, transmembrane chr03_pseudomolecule_IMGAG_V3.5 23459878-23456813 E	581.02	1256.16	1.11103	0.00570826
Medtr5g068790.1	Auxin-induced protein 5NG4 (AHRD V1 ***- Q6J163); contains Interpro domain(s) IPR000620 Protein of unknown function DUF6, transmembrane chr05_pseudomolecule_IMGAG_V3.5 28157060-28160706 H	13.0949	60.583	2.12736	0.000427774
Medtr5g021820.1	Auxin-induced protein 6B (AHRD V1 ***- P33083); contains Interpro domain(s) IPR003676 Auxin responsive SAUR protein chr05_pseudomolecule_IMGAG_V3.5 8253975-8253169 F	26.288	0.21201	-4.49279	3.26588e-10
Medtr4g021260.1	Avr9/Cf-9 rapidly elicited protein 137 (AHRD V1 *-*- Q9FQZ2_TOBAC); contains Interpro domain(s) IPR007700 Protein of unknown function DUF668 chr04_pseudomolecule_IMGAG_V3.5 5738821-5742402 E	537.832	140.652	-1.92749	0.000334944
Medtr3g085890.1	B12D protein (AHRD V1 ***- B6UH23_MAIZE); contains Interpro domain(s) IPR010530 B12D chr03_pseudomolecule_IMGAG_V3.5 28137139-28139098 E	1380.18	474.05	-1.53975	5.19457e-18
Medtr2g099950.1	Beta-fructofuranosidase, cell wall isozyme (AHRD V1 **** Q43089); contains Interpro domain(s) IPR001362 Glycoside hydrolase, family 32 chr02_pseudomolecule_IMGAG_V3.5 31732635-31728797 E	3290.25	1042.91	-1.65664	6.04429e-17
Medtr1g015980.1	Beta-fructofuranosidase, insoluble isoenzyme 1 (AHRD V1 **-* P26792); contains Interpro domain(s) IPR001362 Glycoside hydrolase, family 32 chr01_pseudomolecule_IMGAG_V3.5 4550286-4543877 E	1586.8	795.719	-0.994886	1.21752e-07
Medtr4g061170.1	Beta-glucosidase G2 (AHRD V1 *-*- A8TVQ5_MEDTR); contains Interpro domain(s) IPR001360 Glycoside hydrolase, family 1 chr04_pseudomolecule_IMGAG_V3.5 18987004-18987464 E	21.2963	4.19307	-2.10215	0.00417835
Medtr7g090950.1	Bifunctional monodehydroascorbate reductase and carbonic anhydrase nectarin-3 (AHRD V1 ***- Q84UV8); contains Interpro domain(s) IPR018340 Carbonic anhydrase, CAH1-like chr07_pseudomolecule_IMGAG_V3.5 28598810-28600738 E	315.814	172.497	-0.868724	0.001105
Medtr2g085370.1	BIP1 (Fragment) (AHRD V1 *-*- Q8S3B2_PHYPA); contains Interpro domain(s) IPR006969 Stigma-specific protein Stig1 chr02_pseudomolecule_IMGAG_V3.5 26143802-26142962 E	245.046	41.8799	-2.52055	0.000654373
Medtr4g128420.1	Brassinosteroid-regulated protein BRU1 (AHRD V1 ***- P35694); contains Interpro domain(s) IPR000757 Glycoside hydrolase, family 16 chr04_pseudomolecule_IMGAG_V3.5 44871535-44872320 E	194.416	47.2155	-2.01898	0.0006937
Medtr1g106430.1	BTB/POZ domain-containing protein At1g30440 (AHRD V1 **-- Q9S9Q9); contains Interpro domain(s) IPR004249 NPH3 chr01_pseudomolecule_IMGAG_V3.5 31286830-31281231 E	845.222	291.782	-1.53121	6.64117e-16
Medtr5g015790.1	BTB/POZ domain-containing protein At1g30440 (AHRD V1 **-- Q9S9Q9); contains Interpro domain(s) IPR004249 NPH3 chr05_pseudomolecule_IMGAG_V3.5 5272360-5277678 F	383.455	682.079	0.829237	0.00226209
Medtr7g108290.1	BTB/POZ domain-containing protein At5g48800 (AHRD V1 ***- Q9FKB6); contains Interpro domain(s) IPR004249 NPH3 chr07_pseudomolecule_IMGAG_V3.5 34016135-34012130 E	451.084	1264.56	1.48511	4.19584e-07
Medtr4g130970.1	BTB/POZ domain-containing protein KCTD6 (AHRD V1 *-*- Q6DG99); contains Interpro domain(s) IPR003131 Potassium channel, voltage dependent, Kv, tetramerisation chr04_pseudomolecule_IMGAG_V3.5 46067702-46069806 F	236.925	126.386	-0.901298	0.000779982
Medtr3g116380.1	BURP domain-containing protein 17 (AHRD V1 ***- B9G9L9); contains Interpro domain(s) IPR004873 BURP chr03_pseudomolecule_IMGAG_V3.5 41983072-41981651 F	2867.05	1253.46	-1.19301	0.00226197
Medtr5g054900.1	BZIP transcription factor (AHRD V1 *-** Q8W5R7_ORYSA); contains Interpro domain(s) IPR011616 bZIP transcription factor, bZIP-1 chr05_pseudomolecule_IMGAG_V3.5 22065823-22070255 E	387.728	1248.27	1.68426	1.48407e-07
AC146721_1015.1	BZIP transcription factor bZIP73A (AHRD V1 ***- Q0GPH3_SOYBN); contains Interpro domain(s) IPR011616 bZIP transcription factor, bZIP-1 AC146721.7 56455-55413 F	1325.79	2683.37	1.01665	1.57418e-05
Medtr6g045520.1	C4-dicarboxylate transporter/malic acid transport protein (AHRD V1 ***- B6SWN8_MAIZE); contains Interpro domain(s) IPR004695 C4-dicarboxylate transporter/malic acid transport protein chr06_pseudomolecule_IMGAG_V3.5 9069942-9072577 E	366.006	203.975	-0.840352	0.00113089
Medtr7g024520.1	Caffeate O-methyltransferase-1 (Fragment) (AHRD V1 *-*- C6FFC3_9CONI); contains Interpro domain(s) IPR016461 O-methyltransferase, COMT, eukaryota chr07_pseudomolecule_IMGAG_V3.5 6541050-6538295 H	55.5286	6.71544	-2.87316	0.00127326
Medtr7g012070.1	Caffeate O-methyltransferase-1 (Fragment) (AHRD V1 *-** C6FFC3_9CONI); contains Interpro domain(s) IPR016461 O-methyltransferase, COMT, eukaryota chr07_pseudomolecule_IMGAG_V3.5 2872151-2870092 E	430.086	51.8844	-3.02706	2.14032e-16
Medtr3g096070.1	Caffeic acid 3-O-methyltransferase (AHRD V1 ***- Q43609); contains Interpro domain(s) IPR016461 O-methyltransferase, COMT, eukaryota chr03_pseudomolecule_IMGAG_V3.5 33121953-33116823 E	519.588	906.399	0.801597	0.00352525
Medtr1g050220.1	Caffeic acid O-methyltransferase (AHRD V1 **** Q09K02_MALDO); contains Interpro domain(s) IPR016461 O-methyltransferase, COMT, eukaryota chr01_pseudomolecule_IMGAG_V3.5 14011644-14013880 E	2099.72	452.99	-2.21015	1.01291e-39
Medtr7g074240.1	Calcium binding (AHRD V1 **** C5DB59_VITVI); contains Interpro domain(s) IPR011992 EF-Hand type chr07_pseudomolecule_IMGAG_V3.5 19843653-19841860 E	1364.51	550.773	-1.30729	0.00286128
Medtr3g092230.1	Calcium dependent protein kinase-like protein (AHRD V1 ***- Q9FIM9_ARATH); contains Interpro domain(s) IPR011992 EF-Hand type chr03_pseudomolecule_IMGAG_V3.5 31581714-31575277 E	1160.78	743.761	-0.64149	0.0038696
Medtr5g009500.1	Calcium-binding mitochondrial carrier protein SCaMC-1-B (AHRD V1 ***- Q7T0U6); contains Interpro domain(s) IPR002067 Mitochondrial carrier protein chr05_pseudomolecule_IMGAG_V3.5 2040427-2044032 E	380.328	167.86	-1.1752	1.5433e-05
Medtr5g025690.1	Calcium-binding protein CML42 (AHRD V1 *-** Q9SVG9); contains Interpro domain(s) IPR011992 EF-Hand type chr05_pseudomolecule_IMGAG_V3.5 10220210-10221019 F	52.7999	20.3303	-1.3347	0.00274946
Medtr1g080020.1	Calcium-dependent protein kinase (AHRD V1 **** P28582); contains Interpro domain(s) IPR002610 Peptidase S54, rhomboid chr01_pseudomolecule_IMGAG_V3.5 20078590-20077323 E	1993.64	4773.86	1.25933	0.000113743
Medtr1g116370.1	Callose synthase 3 (AHRD V1 ***- Q9LXT9); contains Interpro domain(s) IPR003440 Glycosyl transferase, family 48 chr01_pseudomolecule_IMGAG_V3.5 33824010-33834487 E	322.826	582.373	0.849198	0.0015072
Medtr3g047390.1	Callose synthase 7 (AHRD V1 ***- Q9SHJ3); contains Interpro domain(s) IPR003440 Glycosyl transferase, family 48 chr03_pseudomolecule_IMGAG_V3.5 13975970-13988950 E	105.791	326.807	1.61806	1.77968e-08
Medtr1g071150.1	Calmodulin (AHRD V1 *-*- C4JQ63_UNCRE); contains Interpro domain(s) IPR011992 EF-Hand type chr01_pseudomolecule_IMGAG_V3.5 17460161-17461255 H	61.7123	3.73795	-3.72641	0.00028084
Medtr4g103650.1	Calmodulin (AHRD V1 *-*- C9SJJ8_VERA1); contains Interpro domain(s) IPR011992 EF-Hand type chr04_pseudomolecule_IMGAG_V3.5 35883949-35880015 E	72.938	10.1481	-2.72952	3.37504e-05
Medtr7g034850.1	Calmodulin-like protein (AHRD V1 ***- Q40982_PEA); contains Interpro domain(s) IPR011992 EF-Hand type chr07_pseudomolecule_IMGAG_V3.5 10021185-10019709 E	1108.79	377.037	-1.55368	7.0389e-12
Medtr5g027000.1	Calmodulin-like protein 3 (AHRD V1 ***- Q9D6P8); contains Interpro domain(s) IPR011992 EF-Hand type chr05_pseudomolecule_IMGAG_V3.5 10941525-10940187 E	14.9601	67.6059	2.10386	2.57329e-07
Medtr5g026360.1	Capsular polysaccharide biosynthesis glycosyltransferase capM (AHRD V1 *--- P39862); contains Interpro domain(s) IPR001296 Glycosyl transferase, group 1 chr05_pseudomolecule_IMGAG_V3.5 10585175-10583492 E	102.421	32.4389	-1.62892	0.000145124
Medtr3g077430.1	Carboxyl-terminal proteinase (AHRD V1 ***- B4FXN3_MAIZE); contains Interpro domain(s) IPR004314 Protein of unknown function DUF239, plant chr03_pseudomolecule_IMGAG_V3.5 24527800-24524103 E	61.0076	132.81	1.10967	0.00322021
Medtr5g009780.1	Cation proton exchanger (Fragment) (AHRD V1 ***- B9HXD8_POPTR); contains Interpro domain(s) IPR006153 Cation/H+ exchanger chr05_pseudomolecule_IMGAG_V3.5 2210993-2214257 E	509.278	1119.82	1.1352	0.00251731
Medtr1g013700.1	CBL-interacting protein kinase 15 (AHRD V1 **** C4P7W4_VITVI); contains Interpro domain(s) IPR009001 Translation elongation factor EF1A/initiation factor IF2gamma, C-terminal chr01_pseudomolecule_IMGAG_V3.5 3484356-3486276 E	4191.57	1763.88	-1.24827	2.10305e-05
Medtr6g046750.1	Cc-nbs-lrr resistance protein (AHRD V1 ***- B9GV38_POPTR) chr06_pseudomolecule_IMGAG_V3.5 9845976-9847693 E	52.2848	146.63	1.47019	0.000309104
Medtr5g018070.1	Cc-nbs-lrr resistance protein (AHRD V1 ***- B9HE76_POPTR); contains Interpro domain(s) IPR002182 NB-ARC chr05_pseudomolecule_IMGAG_V3.5 6469677-6464071 E	913.403	524.113	-0.800202	0.0062825
Medtr5g018120.1	Cc-nbs-lrr resistance protein (AHRD V1 ***- B9HE76_POPTR); contains Interpro domain(s) IPR002182 NB-ARC chr05_pseudomolecule_IMGAG_V3.5 6484048-6478650 E	1568	609.531	-1.36171	0.00663447
Medtr8g079360.1	Cc-nbs-lrr resistance protein (AHRD V1 ***- B9HE76_POPTR); contains Interpro domain(s) IPR002182 NB-ARC chr08_pseudomolecule_IMGAG_V3.5 22301586-22305057 E	422.03	71.7058	-2.54062	0.00039304
Medtr8g079400.1	Cc-nbs-lrr resistance protein (AHRD V1 ***- B9HE76_POPTR); contains Interpro domain(s) IPR002182 NB-ARC chr08_pseudomolecule_IMGAG_V3.5 22322484-22327674 E	69.8627	25.8924	-1.39783	0.00847855
Medtr5g092190.1	Cc-nbs-lrr resistance protein (Fragment) (AHRD V1 *-*- B9GIC6_POPTR); contains Interpro domain(s) IPR002182 NB-ARC chr05_pseudomolecule_IMGAG_V3.5 39226547-39217426 E	587.202	232.349	-1.33383	0.00104456
Medtr1g007920.1	cDNA clone J013168C19 full insert sequence (AHRD V1 *--- B7EKI0_ORYSJ); contains Interpro domain(s) IPR000048 IQ calmodulin-binding region chr01_pseudomolecule_IMGAG_V3.5 1198092-1193681 E	3155.1	827.029	-1.93039	1.53308e-12
Medtr5g022380.1	cDNA clone J023012O05 full insert sequence (AHRD V1 *--- B7EKL1_ORYSJ); contains Interpro domain(s) IPR016196 Major facilitator superfamily, general substrate transporter chr05_pseudomolecule_IMGAG_V3.5 8564574-8559664 E	1651.75	462.013	-1.83575	7.67944e-08
Medtr5g020980.1	Cell division protease ftsH homolog (AHRD V1 *--- O69076); contains Interpro domain(s) IPR003959 ATPase, AAA-type, core chr05_pseudomolecule_IMGAG_V3.5 7784485-7791673 E	1080.15	1839.36	0.767425	0.00360813
Medtr2g097180.1	Cell wall protein Exp5 (Fragment) (AHRD V1 **** Q84L37_MIRJA); contains Interpro domain(s) IPR002963 Expansin chr02_pseudomolecule_IMGAG_V3.5 30240200-30238875 E	143.283	271.242	0.915984	0.00262218
Medtr5g029190.1	Cellulose synthase-like protein (AHRD V1 ***- B9IPJ4_POPTR) chr05_pseudomolecule_IMGAG_V3.5 11949843-11944378 E	2632.48	1061.04	-1.31013	0.00339668
Medtr2g089210.1	Centrin-2 (AHRD V1 *-*- Q2TBN3); contains Interpro domain(s) IPR011992 EF-Hand type chr02_pseudomolecule_IMGAG_V3.5 27942260-27938893 H	363.751	129.667	-1.48101	1.14131e-06
Medtr8g027180.1	Centrin-2 (AHRD V1 ***- Q2TBN3); contains Interpro domain(s) IPR011992 EF-Hand type chr08_pseudomolecule_IMGAG_V3.5 6715529-6716189 E	2044.92	1148.71	-0.83148	1.94152e-05
Medtr5g007720.1	Chalcone synthase (AHRD V1 *-*- Q9ZRV7_CICAR); contains Interpro domain(s) IPR001099 Chalcone/stilbene synthase, N-terminal chr05_pseudomolecule_IMGAG_V3.5 1240455-1250507 E	5729.92	2166.8	-1.40253	2.92769e-17
Medtr7g113410.1	Chalcone synthase (AHRD V1 *-*- Q9ZRV7_CICAR); contains Interpro domain(s) IPR001246 Lipoxygenase, plant chr07_pseudomolecule_IMGAG_V3.5 36667122-36658437 E	34.2765	8.23788	-1.93307	0.000822323
Medtr1g098140.1	Chalcone synthase (AHRD V1 ***- Q9ZRV7_CICAR); contains Interpro domain(s) IPR011141 Polyketide synthase, type III chr01_pseudomolecule_IMGAG_V3.5 28100041-28101594 E	38.9288	3.49223	-3.15193	1.26548e-06
Medtr5g007730.1	Chalcone synthase (AHRD V1 ***- Q9ZRV7_CICAR); contains Interpro domain(s) IPR011141 Polyketide synthase, type III chr05_pseudomolecule_IMGAG_V3.5 1254414-1256128 E	1034.85	154.743	-2.73357	6.20812e-10
Medtr7g016700.1	Chalcone synthase (AHRD V1 ***- Q9ZRV7_CICAR); contains Interpro domain(s) IPR011141 Polyketide synthase, type III chr07_pseudomolecule_IMGAG_V3.5 4227236-4228878 F	242.248	32.0034	-2.88174	1.0904e-09
Medtr7g016720.1	Chalcone synthase (AHRD V1 ***- Q9ZRV7_CICAR); contains Interpro domain(s) IPR011141 Polyketide synthase, type III chr07_pseudomolecule_IMGAG_V3.5 4233860-4232234 E	215.874	58.2094	-1.87296	5.55468e-05
Medtr7g016800.1	Chalcone synthase (AHRD V1 ***- Q9ZRV7_CICAR); contains Interpro domain(s) IPR011141 Polyketide synthase, type III chr07_pseudomolecule_IMGAG_V3.5 4253075-4254924 F	393.475	111.426	-1.81096	0.00149065
Medtr7g016820.1	Chalcone synthase (AHRD V1 ***- Q9ZRV7_CICAR); contains Interpro domain(s) IPR011141 Polyketide synthase, type III chr07_pseudomolecule_IMGAG_V3.5 4257881-4259600 E	236.508	63.3377	-1.88424	0.00361825
Medtr3g070850.1	Chaperone protein clpB 2 (AHRD V1 *-*- Q826F2); contains Interpro domain(s) IPR013093 ATPase associated with various cellular activities, AAA-2 chr03_pseudomolecule_IMGAG_V3.5 22460270-22464732 E	115.445	308.82	1.41178	1.88622e-06
Medtr7g069480.1	Chaperone protein dnaJ (AHRD V1 *-*- Q49Y21); contains Interpro domain(s) IPR003095 Heat shock protein DnaJ chr07_pseudomolecule_IMGAG_V3.5 17828579-17832388 E	645.913	372.464	-0.792601	0.000555547
Medtr8g022310.2	Chaperone protein dnaJ (AHRD V1 ***- A6LJ63); contains Interpro domain(s) IPR015609 Molecular chaperone, heat shock protein, Hsp40, DnaJ chr08_pseudomolecule_IMGAG_V3.5 5580382-5576041 E	112.358	37.3317	-1.56427	2.87404e-06
Medtr2g099450.1	Chitinase (AHRD V1 *-*- O23805_9CARY); contains Interpro domain(s) IPR000726 Glycoside hydrolase, family 19, catalytic chr02_pseudomolecule_IMGAG_V3.5 31484877-31484067 E	36.8992	6.90776	-2.26082	6.47036e-05
Medtr1g099310.1	Chitinase (Fragment) (AHRD V1 *-*- A8ULC9_DOLLA); contains Interpro domain(s) IPR001223 Glycoside hydrolase, family 18, catalytic domain chr01_pseudomolecule_IMGAG_V3.5 28774332-28775542 E	21137.4	3240.85	-2.70497	4.7677e-08
Medtr7g116350.1	Class III acidic chitinase (AHRD V1 *--- Q9FUD7_MALDO); contains Interpro domain(s) IPR001223 Glycoside hydrolase, family 18, catalytic domain chr07_pseudomolecule_IMGAG_V3.5 37739254-37745081 E	701.479	423.311	-0.727334	0.00112666
Medtr3g109800.1	Class III HD-Zip protein 8 (Fragment) (AHRD V1 ***- A8VI06_EUCUL); contains Interpro domain(s) IPR013978 MEKHLA chr03_pseudomolecule_IMGAG_V3.5 39632431-39638141 E	214.414	573.574	1.41538	2.92616e-08
Medtr4g070950.1	CLV1-like receptor kinase (AHRD V1 ***- Q4QVZ7_MEDTR); contains Interpro domain(s) IPR013210 Leucine-rich repeat, N-terminal chr04_pseudomolecule_IMGAG_V3.5 22304054-22306416 E	15.2354	64.6538	2.01573	8.29124e-05
Medtr4g070630.1	CM0216.380.nc protein (AHRD V1 *-*- B0BLI4_LOTJA) chr04_pseudomolecule_IMGAG_V3.5 22175620-22176670 E	100.406	41.5191	-1.25396	0.000433969
Medtr3g020820.1	CM0216.530.nc protein (AHRD V1 ***- B0BL98_LOTJA); contains Interpro domain(s) IPR012417 Calmodulin-binding, plant chr03_pseudomolecule_IMGAG_V3.5 5564014-5560946 E	381.912	712.989	0.898889	0.00163817
Medtr7g114130.1	Copine-3 (AHRD V1 ***- O75131); contains Interpro domain(s) IPR002035 von Willebrand factor, type A IPR018029 C2 membrane targeting protein chr07_pseudomolecule_IMGAG_V3.5 37032415-37024581 E	185.605	17.1139	-3.36482	5.77741e-26
Medtr4g119930.1	Cullin-like protein1 (AHRD V1 ***- Q8LP18_PEA); contains Interpro domain(s) IPR016159 Cullin repeat-like chr04_pseudomolecule_IMGAG_V3.5 41544160-41540809 E	156.944	65.9777	-1.23766	0.00154036
Medtr1g102160.1	CXE carboxylesterase (Fragment) (AHRD V1 **-- Q0ZPV6_9ERIC) chr01_pseudomolecule_IMGAG_V3.5 30363829-30362604 F	374.412	108.002	-1.78412	6.64117e-16
Medtr7g117310.1	Cyclic nucleotide-gated channel C (Fragment) (AHRD V1 **** Q8H6U1_PHAVU); contains Interpro domain(s) IPR000595 Cyclic nucleotide-binding chr07_pseudomolecule_IMGAG_V3.5 38226230-38230453 E	1042.66	409.311	-1.34686	7.16097e-10
Medtr8g095860.1	Cyclin A (AHRD V1 ***- Q4JF77_SCUBA); contains Interpro domain(s) IPR015453 G2/mitotic-specific cyclin A chr08_pseudomolecule_IMGAG_V3.5 27953216-27947639 E	32.1851	8.68575	-1.7766	0.00471791
Medtr8g063120.1	Cyclin-D1-1 (AHRD V1 ***- P42751); contains Interpro domain(s) IPR015451 Cyclin D chr08_pseudomolecule_IMGAG_V3.5 15880950-15877851 E	714.502	410.328	-0.798668	0.000259448
Medtr2g049770.1	Cyclin-G-associated kinase (AHRD V1 *--- Q99KY4); contains Interpro domain(s) IPR001623 Heat shock protein DnaJ, N-terminal chr02_pseudomolecule_IMGAG_V3.5 17461223-17464888 F	152.617	600.952	1.97032	3.47732e-11
Medtr8g093560.1	Cysteine desulfurase (AHRD V1 *-*- Q7UAH4); contains Interpro domain(s) IPR000192 Aminotransferase, class V/Cysteine desulfurase chr08_pseudomolecule_IMGAG_V3.5 26847123-26850174 E	3655.06	173.893	-4.38574	0.00454325
Medtr3g086590.1	Cysteine desulfuration protein sufE (AHRD V1 *-*- Q7N3U6); contains Interpro domain(s) IPR003808 Fe-S metabolism associated SufE chr03_pseudomolecule_IMGAG_V3.5 28525386-28526525 F	300.662	104.449	-1.51639	1.41513e-10
Medtr4g071060.1	Cysteine proteinase (AHRD V1 **** Q3L0K1_POPTO); contains Interpro domain(s) IPR013128 Peptidase C1A, papain chr04_pseudomolecule_IMGAG_V3.5 22343635-22345728 F	516.178	230.352	-1.16057	1.74757e-08
Medtr3g116080.1	Cysteine proteinase 3 (Fragment) (AHRD V1 *-*- P32956); contains Interpro domain(s) IPR013128 Peptidase C1A, papain chr03_pseudomolecule_IMGAG_V3.5 41831917-41833559 E	67.233	176.498	1.37926	5.88031e-05
Medtr5g088770.1	Cysteine proteinase inhibitor (AHRD V1 **** Q06445); contains Interpro domain(s) IPR000010 Proteinase inhibitor I25, cystatin chr05_pseudomolecule_IMGAG_V3.5 37515045-37513832 F	4601.07	1959.42	-1.23112	6.82814e-13
Medtr3g084780.1	Cysteine proteinase inhibitor 2 (AHRD V1 ***- Q8L5T9); contains Interpro domain(s) IPR000010 Proteinase inhibitor I25, cystatin chr03_pseudomolecule_IMGAG_V3.5 27560577-27562682 E	61.5452	15.3095	-1.93919	1.22029e-05
Medtr2g026040.1	Cysteine proteinase inhibitor 5 (AHRD V1 **** Q41916); contains Interpro domain(s) IPR000010 Proteinase inhibitor I25, cystatin chr02_pseudomolecule_IMGAG_V3.5 8160978-8163279 E	20083.9	5219.4	-1.94388	1.27395e-29
Medtr5g024140.1	Cysteine-rich receptor-like protein kinase (AHRD V1 *-*- C6ZRS1_SOYBN); contains Interpro domain(s) IPR002902 Protein of unknown function DUF26 chr05_pseudomolecule_IMGAG_V3.5 9421832-9415112 E	273.7	105.433	-1.36791	5.6648e-07
Medtr5g005450.1	Cysteine-rich receptor-like protein kinase (AHRD V1 ***- C6ZRS1_SOYBN); contains Interpro domain(s) IPR002290 Serine/threonine protein kinase chr05_pseudomolecule_IMGAG_V3.5 220060-216258 E	363.981	86.4025	-2.06208	0.00435444
Medtr2g010710.1	Cysteine-rich receptor-like protein kinase (AHRD V1 ***- C6ZRS1_SOYBN); contains Interpro domain(s) IPR002902 Protein of unknown function DUF26 chr02_pseudomolecule_IMGAG_V3.5 2601154-2598993 E	410.784	88.3991	-2.20356	1.29193e-24
Medtr8g041890.1	Cysteine-rich receptor-like protein kinase 10 (AHRD V1 ***- Q8GYA4); contains Interpro domain(s) IPR001245 Tyrosine protein kinase chr08_pseudomolecule_IMGAG_V3.5 10615218-10611778 E	128.294	35.1468	-1.83871	3.80063e-09
Medtr2g011210.1	Cysteine-rich receptor-like protein kinase 10 (AHRD V1 *-** Q8GYA4); contains Interpro domain(s) IPR002290 Serine/threonine protein kinase chr02_pseudomolecule_IMGAG_V3.5 2812562-2809565 E	125.591	55.2558	-1.1701	0.000162332
Medtr5g005530.1	Cysteine-rich receptor-like protein kinase 10 (AHRD V1 ***- Q8GYA4); contains Interpro domain(s) IPR002290 Serine/threonine protein kinase chr05_pseudomolecule_IMGAG_V3.5 251931-249003 E	369.086	119.336	-1.6208	1.99339e-13
Medtr5g065130.1	Cysteine-rich receptor-like protein kinase 10 (AHRD V1 ***- Q8GYA4); contains Interpro domain(s) IPR002290 Serine/threonine protein kinase chr05_pseudomolecule_IMGAG_V3.5 26391630-26387372 E	201.776	39.9821	-2.30682	1.66932e-18
Medtr2g010720.1	Cysteine-rich receptor-like protein kinase 25 (AHRD V1 *-*- Q9M0X5); contains Interpro domain(s) IPR002902 Protein of unknown function DUF26 chr02_pseudomolecule_IMGAG_V3.5 2605491-2602828 E	668.136	165.461	-2.00712	1.52415e-25
Medtr8g041710.1	Cysteine-rich receptor-like protein kinase 25 (AHRD V1 ***- Q9M0X5); contains Interpro domain(s) IPR001245 Tyrosine protein kinase chr08_pseudomolecule_IMGAG_V3.5 10532541-10528682 E	912.61	293.391	-1.63385	0.000801701
Medtr8g041880.1	Cysteine-rich receptor-like protein kinase 25 (AHRD V1 ***- Q9M0X5); contains Interpro domain(s) IPR002290 Serine/threonine protein kinase chr08_pseudomolecule_IMGAG_V3.5 10609571-10605892 E	455.021	270.369	-0.748846	0.00250396
AC235005_23.1	Cysteine-rich receptor-like protein kinase 26 (AHRD V1 **** Q9T0J1); contains Interpro domain(s) IPR002902 Protein of unknown function DUF26 AC235005.4 85720-84938 E	25.7204	6.22402	-1.88707	0.0043167
Medtr2g036480.1	Cysteine-rich receptor-like protein kinase 27 (AHRD V1 ***- O49564); contains Interpro domain(s) IPR001245 Tyrosine protein kinase chr02_pseudomolecule_IMGAG_V3.5 13189051-13190710 E	53.7153	14.9139	-1.78165	0.000107023
AC235005_32.1	Cysteine-rich receptor-like protein kinase 29 (AHRD V1 ***- Q8S9L6); contains Interpro domain(s) IPR002290 Serine/threonine protein kinase AC235005.4 117924-121189 E	177.363	72.4666	-1.27966	4.29011e-06
AC235009_27.1	Cysteine-rich receptor-like protein kinase 29 (AHRD V1 ***- Q8S9L6); contains Interpro domain(s) IPR002290 Serine/threonine protein kinase AC235009.1 91382-94557 E	125.277	60.595	-1.03571	0.00657109
Medtr3g064090.1	Cysteine-rich receptor-like protein kinase 3 (AHRD V1 ***- Q9CAL2); contains Interpro domain(s) IPR002290 Serine/threonine protein kinase chr03_pseudomolecule_IMGAG_V3.5 20162770-20167156 E	610.274	295.454	-1.04401	5.54815e-07
Medtr3g064110.1	Cysteine-rich receptor-like protein kinase 3 (AHRD V1 ***- Q9CAL2); contains Interpro domain(s) IPR002290 Serine/threonine protein kinase chr03_pseudomolecule_IMGAG_V3.5 20170211-20175899 E	256.138	72.9305	-1.7983	0.000900292
Medtr3g064080.1	Cysteine-rich receptor-like protein kinase 3 (AHRD V1 **** Q9CAL2); contains Interpro domain(s) IPR002290 Serine/threonine protein kinase chr03_pseudomolecule_IMGAG_V3.5 20153738-20160638 E	1139.31	540.246	-1.07507	1.23958e-05
AC146712_4.1	Cysteine-rich receptor-like protein kinase 4 (AHRD V1 ***- Q9LZU4) AC146712.11 6003-5484 F	137.638	39.9262	-1.76023	4.06393e-09
Medtr3g102400.1	Cysteine-rich receptor-like protein kinase 40 (AHRD V1 *-*- Q9SYS3); contains Interpro domain(s) IPR002290 Serine/threonine protein kinase chr03_pseudomolecule_IMGAG_V3.5 36248654-36251699 E	3508.3	568.819	-2.62261	1.43544e-08
Medtr5g006160.1	Cysteine-rich receptor-like protein kinase 40 (AHRD V1 *-*- Q9SYS3); contains Interpro domain(s) IPR002290 Serine/threonine protein kinase chr05_pseudomolecule_IMGAG_V3.5 566089-563695 H	76.8278	17.0745	-2.10633	1.81923e-07
Medtr4g081720.1	Cysteine-rich receptor-like protein kinase 41 (AHRD V1 *-** O23081); contains Interpro domain(s) IPR002290 Serine/threonine protein kinase chr04_pseudomolecule_IMGAG_V3.5 27506760-27503537 H	28.4627	7.8916	-1.72837	0.00721404
Medtr4g126930.1	Cysteine-rich receptor-like protein kinase 41 (AHRD V1 ***- O23081); contains Interpro domain(s) IPR002290 Serine/threonine protein kinase chr04_pseudomolecule_IMGAG_V3.5 44032052-44034918 E	400.609	660.435	0.719808	0.00852388
Medtr4g091570.1	Cysteine-rich receptor-like protein kinase 42 (AHRD V1 *-** Q9FNE1); contains Interpro domain(s) IPR002290 Serine/threonine protein kinase chr04_pseudomolecule_IMGAG_V3.5 31361971-31367909 E	1187.46	564.188	-1.07229	8.53814e-06
Medtr2g010730.1	Cysteine-rich receptor-like protein kinase 8 (AHRD V1 ***- O65468); contains Interpro domain(s) IPR002902 Protein of unknown function DUF26 chr02_pseudomolecule_IMGAG_V3.5 2607561-2605684 E	258.707	140.891	-0.872101	0.000812413
Medtr2g088980.1	Cysteine-rich repeat secretory protein 38 (AHRD V1 ***- Q9LRJ9); contains Interpro domain(s) IPR002902 Protein of unknown function DUF26 chr02_pseudomolecule_IMGAG_V3.5 27804748-27808914 E	1313.87	3760.33	1.51632	0.00586892
Medtr7g052020.1	Cysteine-rich repeat secretory protein 55 (AHRD V1 ***- Q9LV60); contains Interpro domain(s) IPR002902 Protein of unknown function DUF26 chr07_pseudomolecule_IMGAG_V3.5 13505673-13504600 F	56.3039	304.722	2.41551	0.000853376
Medtr3g065370.1	Cysteine-rich repeat secretory protein 60 (AHRD V1 ***- Q0WPN8); contains Interpro domain(s) IPR002902 Protein of unknown function DUF26 chr03_pseudomolecule_IMGAG_V3.5 20866387-20870405 E	148.699	426.323	1.51326	1.52647e-07
Medtr5g078030.1	Cysteine-rich repeat secretory protein 60 (AHRD V1 ***- Q0WPN8); contains Interpro domain(s) IPR002902 Protein of unknown function DUF26 chr05_pseudomolecule_IMGAG_V3.5 32327961-32330165 E	140.344	335.686	1.2522	2.17613e-05
Medtr4g096780.1	Cytochrome B561-related protein (AHRD V1 ***- Q1H8M6_BETVU); contains Interpro domain(s) IPR006593 Cytochrome b561/ferric reductase transmembrane chr04_pseudomolecule_IMGAG_V3.5 33169395-33165403 E	17.9697	58.8937	1.6587	0.00277194
Medtr5g008460.1	Cytochrome c (AHRD V1 **** B6SKR4_MAIZE); contains Interpro domain(s) IPR002327 Cytochrome c, class IA/ IB chr05_pseudomolecule_IMGAG_V3.5 1554223-1556425 E	558.218	349.973	-0.672049	0.00923323
Medtr1g023730.1	Cytochrome P450 (AHRD V1 *-*- B9GJY2_POPTR); contains Interpro domain(s) IPR002401 Cytochrome P450, E-class, group I chr01_pseudomolecule_IMGAG_V3.5 7378799-7374981 E	567.316	276.459	-1.03442	1.46416e-06
Medtr5g070830.1	Cytochrome P450 (AHRD V1 *-*- Q75W19_PANGI); contains Interpro domain(s) IPR002401 Cytochrome P450, E-class, group I chr05_pseudomolecule_IMGAG_V3.5 29033188-29028139 E	79.2301	336.186	2.07133	1.19873e-06
Medtr5g007450.1	Cytochrome P450 (AHRD V1 ***- B9GKS3_POPTR); contains Interpro domain(s) IPR002401 Cytochrome P450, E-class, group I chr05_pseudomolecule_IMGAG_V3.5 1126086-1128702 E	1741.71	374.285	-2.21527	5.21583e-07
Medtr5g007550.1	Cytochrome P450 (AHRD V1 ***- B9GKS3_POPTR); contains Interpro domain(s) IPR002401 Cytochrome P450, E-class, group I chr05_pseudomolecule_IMGAG_V3.5 1171248-1168487 E	411.042	97.2569	-2.06816	0.000164209
Medtr8g046210.1	Cytochrome P450 (AHRD V1 ***- B9GKS3_POPTR); contains Interpro domain(s) IPR002401 Cytochrome P450, E-class, group I chr08_pseudomolecule_IMGAG_V3.5 12126326-12129099 E	672.668	296.75	-1.17794	1.16392e-08
Medtr4g113650.1	Cytochrome P450 (AHRD V1 ***- B9H987_POPTR); contains Interpro domain(s) IPR002401 Cytochrome P450, E-class, group I chr04_pseudomolecule_IMGAG_V3.5 38872441-38876946 H	151.688	408.353	1.42276	2.25474e-07
Medtr2g065360.1	Cytochrome P450 (AHRD V1 ***- B9HFW7_POPTR); contains Interpro domain(s) IPR002401 Cytochrome P450, E-class, group I chr02_pseudomolecule_IMGAG_V3.5 21117684-21121684 E	211.356	71.0888	-1.55864	3.01526e-08
Medtr3g020780.1	Cytochrome P450 (AHRD V1 ***- B9II24_POPTR); contains Interpro domain(s) IPR002401 Cytochrome P450, E-class, group I chr03_pseudomolecule_IMGAG_V3.5 5551177-5548768 E	15.9872	50.2033	1.59179	0.0025985
Medtr3g057900.1	Cytochrome P450 (AHRD V1 ***- B9NB22_POPTR); contains Interpro domain(s) IPR002401 Cytochrome P450, E-class, group I chr03_pseudomolecule_IMGAG_V3.5 18242595-18246059 E	705.76	204.474	-1.78226	4.88925e-20
Medtr8g104080.1	Cytochrome P450 (AHRD V1 ***- Q8W228_PYRCO); contains Interpro domain(s) IPR002401 Cytochrome P450, E-class, group I chr08_pseudomolecule_IMGAG_V3.5 30602092-30604121 E	384.316	42.066	-3.16142	1.64979e-44
Medtr8g104100.1	Cytochrome P450 (AHRD V1 ***- Q8W228_PYRCO); contains Interpro domain(s) IPR002401 Cytochrome P450, E-class, group I chr08_pseudomolecule_IMGAG_V3.5 30609007-30610221 H	383.872	39.1999	-3.25912	1.13642e-46
Medtr5g018980.1	Cytochrome P450 (AHRD V1 ***- Q9AVQ2_SOLTU); contains Interpro domain(s) IPR002401 Cytochrome P450, E-class, group I chr05_pseudomolecule_IMGAG_V3.5 6872842-6875141 H	203.075	2.33887	-5.9336	4.59908e-22
Medtr5g021390.1	Cytochrome P450 (Fragment) (AHRD V1 *-*- P93150_GLYEC); contains Interpro domain(s) IPR002401 Cytochrome P450, E-class, group I chr05_pseudomolecule_IMGAG_V3.5 8002004-8005410 F	142.69	23.5188	-2.551	7.61695e-17
Medtr8g027040.1	Cytochrome P450 78A3 (AHRD V1 ***- O48927); contains Interpro domain(s) IPR002401 Cytochrome P450, E-class, group I chr08_pseudomolecule_IMGAG_V3.5 6631359-6633679 E	2035.78	4896.1	1.26563	2.04922e-06
Medtr5g016440.1	Cytochrome P450 81D1 (AHRD V1 ***- Q9FG65); contains Interpro domain(s) IPR002401 Cytochrome P450, E-class, group I chr05_pseudomolecule_IMGAG_V3.5 5635491-5637230 E	100.015	31.8852	-1.61906	4.33786e-06
Medtr6g008500.1	Cytochrome P450 82A1 (Fragment) (AHRD V1 ***- Q43068); contains Interpro domain(s) IPR002401 Cytochrome P450, E-class, group I chr06_pseudomolecule_IMGAG_V3.5 1772657-1775852 F	2227.59	1409.42	-0.660005	0.00179841
Medtr4g054920.1	Cytochrome P450 94A1 (AHRD V1 ***- O81117); contains Interpro domain(s) IPR002401 Cytochrome P450, E-class, group I chr04_pseudomolecule_IMGAG_V3.5 16728354-16730092 E	452.83	169.48	-1.41255	2.43676e-06
Medtr2g010330.1	Cytochrome P450 monooxygenase CYP89A28 (AHRD V1 ***- Q2MJ05_MEDTR); contains Interpro domain(s) IPR002401 Cytochrome P450, E-class, group I chr02_pseudomolecule_IMGAG_V3.5 2440948-2442983 E	58.1912	159.57	1.43975	0.00100365
Medtr7g102450.1	Cytokinin-O-glucosyltransferase 1 (AHRD V1 **** Q9ZQ99); contains Interpro domain(s) IPR002213 UDP-glucuronosyl/UDP-glucosyltransferase chr07_pseudomolecule_IMGAG_V3.5 32811891-32813771 E	395.777	72.9218	-2.42426	0.00872156
Medtr6g014270.1	Cytokinin-O-glucosyltransferase 2 (AHRD V1 **-* Q9SK82); contains Interpro domain(s) IPR002213 UDP-glucuronosyl/UDP-glucosyltransferase chr06_pseudomolecule_IMGAG_V3.5 3776414-3778410 E	734.423	332.577	-1.14055	0.000180919
Medtr2g008030.1	Cytosolic fructose-1 6-bisphosphatase (AHRD V1 **** A8VYM8_FRAAN); contains Interpro domain(s) IPR000146 Fructose-1,6-bisphosphatase chr02_pseudomolecule_IMGAG_V3.5 1365911-1362190 E	836.064	426.525	-0.969329	0.000180539
Medtr8g056100.1	Delta-8 sphingolipid desaturase (AHRD V1 **** D2KBG3_RIBNI); contains Interpro domain(s) IPR012171 Fatty acid/sphingolipid desaturase chr08_pseudomolecule_IMGAG_V3.5 13261269-13258970 E	3471.74	2134.85	-0.701265	0.000818943
Medtr2g077860.1	Desiccation-associated protein (AHRD V1 *-*- B6U9F5_MAIZE); contains Interpro domain(s) IPR000095 PAK-box/P21-Rho-binding chr02_pseudomolecule_IMGAG_V3.5 24065527-24061862 E	90.0549	38.342	-1.21066	0.00197537
Medtr4g023730.1	Dihydroflavonol 4-reductase (AHRD V1 **** Q6UB70_WHEAT); contains Interpro domain(s) IPR016040 NAD(P)-binding domain chr04_pseudomolecule_IMGAG_V3.5 6944638-6940946 E	538.634	141.219	-1.92386	0.00031785
Medtr7g074730.1	Dihydroflavonol-4-reductase (AHRD V1 **** P51102); contains Interpro domain(s) IPR016040 NAD(P)-binding domain chr07_pseudomolecule_IMGAG_V3.5 20060080-20063254 E	8221.89	302.58	-4.75949	6.01842e-07
Medtr7g074850.1	Dihydroflavonol-4-reductase (AHRD V1 **** P51102); contains Interpro domain(s) IPR016040 NAD(P)-binding domain chr07_pseudomolecule_IMGAG_V3.5 20093467-20098239 E	49.02	9.25386	-2.28634	0.000983019
Medtr1g056370.1	Dirigent-like protein (AHRD V1 ***- Q53NP9_ORYSJ); contains Interpro domain(s) IPR004265 Plant disease resistance response protein chr01_pseudomolecule_IMGAG_V3.5 14781862-14780756 E	4986.53	1170.57	-2.08988	0.00257912
Medtr8g079450.1	Disease resistance protein (AHRD V1 *-*- D1GEC7_BRARP); contains Interpro domain(s) IPR002182 NB-ARC chr08_pseudomolecule_IMGAG_V3.5 22341068-22345364 E	35.7042	7.26802	-2.15033	0.000396338
Medtr6g071550.1	Disease resistance protein (AHRD V1 ***- D1GEF6_BRARP); contains Interpro domain(s) IPR002182 NB-ARC chr06_pseudomolecule_IMGAG_V3.5 14863067-14848415 E	318.212	106.119	-1.57531	4.46163e-12
Medtr8g079280.1	Disease resistance protein (Fragment) (AHRD V1 *-*- Q19EQ0_ARATH); contains Interpro domain(s) IPR002182 NB-ARC chr08_pseudomolecule_IMGAG_V3.5 22253090-22257576 E	702.963	403.256	-0.800232	0.00635754
Medtr4g014140.1	Disease resistance protein (Fragment) (AHRD V1 ***- Q3IA99_PHAVU); contains Interpro domain(s) IPR000157 Toll-Interleukin receptor chr04_pseudomolecule_IMGAG_V3.5 3056650-3058478 F	40.2578	10.2305	-1.87725	0.000687169
Medtr7g024980.1	Disease resistance protein ADR1 (AHRD V1 ***- Q9FW44); contains Interpro domain(s) IPR001611 Leucine-rich repeat chr07_pseudomolecule_IMGAG_V3.5 6739802-6736176 E	38.0156	7.84341	-2.14138	6.42498e-05
Medtr8g087630.1	Disease resistance protein RFL1 (AHRD V1 ***- Q8L3R3); contains Interpro domain(s) IPR002182 NB-ARC chr08_pseudomolecule_IMGAG_V3.5 24411426-24410238 E	56.3479	18.0283	-1.5916	0.00033672
Medtr3g014500.1	Disease resistance protein RGA2 (AHRD V1 ***- Q7XBQ9) chr03_pseudomolecule_IMGAG_V3.5 3498687-3499362 E	117.115	224.419	0.932416	0.00804148
Medtr4g013770.1	Disease resistance response protein 206 (AHRD V1 ***- P13240); contains Interpro domain(s) IPR004265 Plant disease resistance response protein chr04_pseudomolecule_IMGAG_V3.5 2915844-2916876 F	10359.3	7011.39	-0.563083	0.00925108
Medtr4g013930.1	Disease resistance response protein 206 (AHRD V1 ***- P13240); contains Interpro domain(s) IPR004265 Plant disease resistance response protein chr04_pseudomolecule_IMGAG_V3.5 2975777-2976695 E	6641.73	2039.48	-1.70287	4.85662e-26
Medtr5g096120.1	Disease resistance response protein 206 (AHRD V1 ***- P13240); contains Interpro domain(s) IPR004265 Plant disease resistance response protein chr05_pseudomolecule_IMGAG_V3.5 40986855-40987509 E	187.364	95.4541	-0.965606	0.00293685
Medtr7g093790.1	Disease resistance response protein 206 (AHRD V1 ***- P13240); contains Interpro domain(s) IPR004265 Plant disease resistance response protein chr07_pseudomolecule_IMGAG_V3.5 30016990-30016202 E	354.171	161.213	-1.13063	4.13969e-05
Medtr7g093820.1	Disease resistance response protein 206 (AHRD V1 ***- P13240); contains Interpro domain(s) IPR004265 Plant disease resistance response protein chr07_pseudomolecule_IMGAG_V3.5 30027338-30026405 F	65.4018	16.0414	-1.96218	2.89596e-06
Medtr7g093850.1	Disease resistance response protein 206 (AHRD V1 ***- P13240); contains Interpro domain(s) IPR004265 Plant disease resistance response protein chr07_pseudomolecule_IMGAG_V3.5 30034877-30033724 E	562.013	213.416	-1.39275	0.00844476
Medtr7g093870.1	Disease resistance response protein 206 (AHRD V1 ***- P13240); contains Interpro domain(s) IPR004265 Plant disease resistance response protein chr07_pseudomolecule_IMGAG_V3.5 30047928-30046480 E	10219.6	5530.89	-0.885629	8.85629e-07
Medtr8g020790.1	Disease resistance RPP8-like protein 3 (AHRD V1 ***- Q9FJB5); contains Interpro domain(s) IPR002182 NB-ARC chr08_pseudomolecule_IMGAG_V3.5 5009062-5013160 E	412.895	229.652	-0.843546	0.00807404
Medtr5g038180.1	Disease resistance-like protein (Fragment) (AHRD V1 *-*- Q9M5W2_SOYBN); contains Interpro domain(s) IPR002182 NB-ARC chr05_pseudomolecule_IMGAG_V3.5 16262709-16268527 E	30.3882	6.8554	-1.99847	0.00159284
Medtr6g071430.1	Disease resistance-like protein (Fragment) (AHRD V1 *-*- Q9M5W2_SOYBN); contains Interpro domain(s) IPR002182 NB-ARC chr06_pseudomolecule_IMGAG_V3.5 14790127-14784190 E	262.467	85.3859	-1.60875	1.73633e-11
Medtr6g074650.1	Disease resistance-like protein (Fragment) (AHRD V1 *-*- Q9M5W2_SOYBN); contains Interpro domain(s) IPR002182 NB-ARC chr06_pseudomolecule_IMGAG_V3.5 16304117-16298490 E	233.74	39.202	-2.54572	1.3567e-14
Medtr5g092340.1	Disease resistance-like protein GS0-1 (Fragment) (AHRD V1 *-*- Q8L4V9_SOYBN); contains Interpro domain(s) IPR000157 Toll-Interleukin receptor chr05_pseudomolecule_IMGAG_V3.5 39281431-39288866 E	465.487	105.696	-2.12833	0.00158745
Medtr3g027650.1	DNA binding protein (AHRD V1 *-*- B6T6H6_MAIZE); contains Interpro domain(s) IPR011598 Helix-loop-helix DNA-binding chr03_pseudomolecule_IMGAG_V3.5 8228209-8224857 F	1750.1	1066.96	-0.713407	0.00055695
Medtr2g015890.2	DNA binding protein-like (AHRD V1 *-*- Q6ESL3_ORYSJ); contains Interpro domain(s) IPR001092 Basic helix-loop-helix dimerisation region bHLH chr02_pseudomolecule_IMGAG_V3.5 5031130-5028435 E	624.788	260.978	-1.25623	0.00130332
Medtr8g103010.1	DNA repair and recombination protein PIF1 (AHRD V1 *--- P07271); contains Interpro domain(s) IPR003663 Sugar/inositol transporter chr08_pseudomolecule_IMGAG_V3.5 30119114-30122725 E	38.6637	4.57043	-2.83196	3.21354e-07
Medtr5g076380.1	DNA-binding protein SMUBP-2 (AHRD V1 *--- Q60560) chr05_pseudomolecule_IMGAG_V3.5 31564612-31572644 E	135.843	342.339	1.32711	5.88903e-06
Medtr2g098250.1	DNA-damage-repair/toleration protein DRT100 (AHRD V1 **-- Q00874); contains Interpro domain(s) IPR013210 Leucine-rich repeat, N-terminal chr02_pseudomolecule_IMGAG_V3.5 30747701-30746055 E	437.153	96.9399	-2.16147	0.000139046
Medtr5g081860.1	DnaJ homolog subfamily C member 2 (AHRD V1 *-*- Q1RMH9); contains Interpro domain(s) IPR006447 Myb-like DNA-binding region, SHAQKYF class chr05_pseudomolecule_IMGAG_V3.5 34077600-34080043 E	537.356	1370.83	1.34947	7.28618e-08
Medtr3g077750.1	Dof zinc finger protein (AHRD V1 *-*- Q8L5E9_HORVU); contains Interpro domain(s) IPR003851 Zinc finger, Dof-type chr03_pseudomolecule_IMGAG_V3.5 24743442-24741059 E	13.5392	45.0103	1.66201	0.00135277
Medtr7g024670.1	Dof zinc finger protein (AHRD V1 *-*- Q8L5E9_HORVU); contains Interpro domain(s) IPR003851 Zinc finger, Dof-type chr07_pseudomolecule_IMGAG_V3.5 6599803-6597980 E	120.54	267.986	1.1461	0.00242291
Medtr2g093220.1	Dof zinc finger protein 2 (AHRD V1 *-*- A5HWF1_HORVD); contains Interpro domain(s) IPR003851 Zinc finger, Dof-type chr02_pseudomolecule_IMGAG_V3.5 28740812-28743132 E	140.666	298.524	1.08018	0.00293428
Medtr2g009770.1	DUF593-containing protein 1 (AHRD V1 ***- B0F6S9_MEDTR); contains Interpro domain(s) IPR007656 Protein of unknown function DUF593 chr02_pseudomolecule_IMGAG_V3.5 2195995-2194671 E	1023.91	430.296	-1.24874	3.31647e-11
Medtr1g088660.1	E3 ubiquitin-protein ligase BAH1 (AHRD V1 **** Q9SRX9); contains Interpro domain(s) IPR001841 Zinc finger, RING-type chr01_pseudomolecule_IMGAG_V3.5 24111318-24116115 E	1068.52	538.394	-0.987559	3.9758e-07
Medtr3g096520.1	E3 ubiquitin-protein ligase mib1 (AHRD V1 *-*- Q6GNY1); contains Interpro domain(s) IPR010734 Copine chr03_pseudomolecule_IMGAG_V3.5 33341292-33346193 F	1150.97	744.109	-0.628585	0.00472501
Medtr6g021730.1	E3 ubiquitin-protein ligase RGLG2 (AHRD V1 **** Q9LY87); contains Interpro domain(s) IPR010734 Copine chr06_pseudomolecule_IMGAG_V3.5 4704963-4709921 E	956.259	551.894	-0.791906	0.00018295
Medtr4g130800.1	Early nodulin-20 (AHRD V1 *-*- P93329); contains Interpro domain(s) IPR008972 Cupredoxin chr04_pseudomolecule_IMGAG_V3.5 45957189-45959901 E	9600.86	21584.7	1.16869	1.08461e-07
Medtr4g114640.1	Ein3-binding f-box protein 4 (AHRD V1 ***- B9HAJ6_POPTR); contains Interpro domain(s) IPR006553 Leucine-rich repeat, cysteine-containing subtype chr04_pseudomolecule_IMGAG_V3.5 39363591-39369928 E	1020.4	499.031	-1.03045	8.92352e-06
Medtr5g079890.1	Elicitor-responsive protein 1 (AHRD V1 *-*- Q0JHU5); contains Interpro domain(s) IPR018029 C2 membrane targeting protein chr05_pseudomolecule_IMGAG_V3.5 33164327-33166279 E	77.316	18.2252	-2.02631	1.11855e-07
Medtr5g079880.1	Elicitor-responsive protein 1 (AHRD V1 ***- Q0JHU5); contains Interpro domain(s) IPR018029 C2 membrane targeting protein chr05_pseudomolecule_IMGAG_V3.5 33153850-33157152 E	971.424	400.966	-1.27451	0.00377615
Medtr8g032320.1	Elicitor-responsive protein 3 (AHRD V1 ***- Q0JBH9); contains Interpro domain(s) IPR018029 C2 membrane targeting protein chr08_pseudomolecule_IMGAG_V3.5 7709764-7707869 E	1478.68	787.307	-0.908455	2.75779e-06
Medtr2g069320.1	Elongation factor EF-2 (Fragment) (AHRD V1 *-** Q8RVT3_PEA); contains Interpro domain(s) IPR004161 Translation elongation factor EFTu/EF1A, domain 2 chr02_pseudomolecule_IMGAG_V3.5 22095337-22098727 E	1756.87	875.468	-1.00405	0.00693142
AC233783_25.1	Elongation factor Ts (AHRD V1 *--- B9RKL9_RICCO); contains Interpro domain(s) IPR000157 Toll-Interleukin receptor AC233783.1 119203-111118 E	170.291	47.8178	-1.81097	4.07205e-07
Medtr2g099470.1	Endochitinase PR4 (AHRD V1 *-** P27054); contains Interpro domain(s) IPR000726 Glycoside hydrolase, family 19, catalytic chr02_pseudomolecule_IMGAG_V3.5 31496072-31489432 E	2852.51	472.329	-2.59182	5.6081e-05
Medtr3g082440.1	Endoglucanase 7 (AHRD V1 ***- O04478); contains Interpro domain(s) IPR001701 Glycoside hydrolase, family 9 chr03_pseudomolecule_IMGAG_V3.5 26497021-26487522 E	249.874	75.0123	-1.72266	2.15922e-12
Medtr2g048900.1	Endoplasmic oxidoreductin-1 (AHRD V1 ***- B6T402_MAIZE); contains Interpro domain(s) IPR007266 Endoplasmic reticulum oxidoreductin 1 chr02_pseudomolecule_IMGAG_V3.5 17080142-17074012 E	9104.23	5029.17	-0.856087	3.76397e-06
Medtr5g005070.1	EPIDERMAL PATTERNING FACTOR-like protein 4 (AHRD V1 *-*- Q2V3I3) chr05_pseudomolecule_IMGAG_V3.5 31977-30202 H	524.312	59.4909	-3.11838	9.85939e-10
Medtr8g077290.1	Epoxide hydrolase 4 (AHRD V1 ***- Q8IUS5); contains Interpro domain(s) IPR000639 Epoxide hydrolase-like chr08_pseudomolecule_IMGAG_V3.5 21346434-21350012 E	536.703	311.305	-0.783854	0.000738845
Medtr5g022450.1	ERD7 protein (Fragment) (AHRD V1 **-- Q94II1_ARATH) chr05_pseudomolecule_IMGAG_V3.5 8593627-8599481 E	236.026	134.052	-0.811531	0.00473548
Medtr6g006190.1	Ethylene response protein (AHRD V1 ***- B6TGD5_MAIZE); contains Interpro domain(s) IPR006016 UspA chr06_pseudomolecule_IMGAG_V3.5 712844-708193 F	571.736	323.433	-0.819949	0.000179304
Medtr2g015050.1	Ethylene responsive transcription factor 1b (AHRD V1 *-** C0J9I8_9ROSA); contains Interpro domain(s) IPR001471 Pathogenesis-related transcriptional factor and ERF, DNA-binding chr02_pseudomolecule_IMGAG_V3.5 4679640-4678660 F	176.421	40.5451	-2.09443	1.34157e-05
Medtr5g083340.1	Ethylene-responsive element binding protein (AHRD V1 *-*- Q84LJ6_WHEAT); contains Interpro domain(s) IPR001471 Pathogenesis-related transcriptional factor and ERF, DNA-binding chr05_pseudomolecule_IMGAG_V3.5 34967974-34965627 E	423.381	115.931	-1.8597	0.000439647
Medtr2g015040.1	Ethylene-responsive transcription factor 2 (AHRD V1 ***- B6SSU7_MAIZE); contains Interpro domain(s) IPR001471 Pathogenesis-related transcriptional factor and ERF, DNA-binding chr02_pseudomolecule_IMGAG_V3.5 4676529-4677302 E	211.552	33.7364	-2.6133	1.8833e-23
Medtr1g043350.1	Ethylene-responsive transcription factor 2 (AHRD V1 **** B6SSU7_MAIZE); contains Interpro domain(s) IPR001471 Pathogenesis-related transcriptional factor and ERF, DNA-binding chr01_pseudomolecule_IMGAG_V3.5 12528466-12527699 E	266.323	60.0839	-2.12972	2.1517e-19
Medtr8g104180.1	Ethylene-responsive transcription factor ERF117 (AHRD V1 --*- Q9M9B2); contains Interpro domain(s) IPR001471 Pathogenesis-related transcriptional factor and ERF, DNA-binding chr08_pseudomolecule_IMGAG_V3.5 30658181-30659012 H	694.798	30.9777	-4.44353	0.00231808
Medtr3g031130.1	Exocyst complex component 7 (AHRD V1 *-*- O54922); contains Interpro domain(s) IPR004140 Exo70 exocyst complex subunit chr03_pseudomolecule_IMGAG_V3.5 9440031-9443430 E	997.385	613.647	-0.699838	0.00635754
Medtr4g062330.1	Exocyst complex component 7 (AHRD V1 *-*- O54922); contains Interpro domain(s) IPR004140 Exo70 exocyst complex subunit chr04_pseudomolecule_IMGAG_V3.5 19522930-19517600 E	998.555	598.961	-0.736418	0.000618726
Medtr5g073450.1	Exocyst complex component 7 (AHRD V1 *-*- Q9UPT5); contains Interpro domain(s) IPR004140 Exo70 exocyst complex subunit chr05_pseudomolecule_IMGAG_V3.5 30273943-30276420 E	1986.96	922.735	-1.10574	1.75014e-09
Medtr5g079950.1	Expansin (AHRD V1 ***- B8XXI1_ANNCH); contains Interpro domain(s) IPR002963 Expansin chr05_pseudomolecule_IMGAG_V3.5 33196755-33195285 F	148.658	288.265	0.95072	0.00168351
Medtr3g085570.1	F-box family protein (AHRD V1 ***- B9HT85_POPTR); contains Interpro domain(s) IPR015915 Kelch-type beta propeller chr03_pseudomolecule_IMGAG_V3.5 27951763-27954978 E	1047.4	669.665	-0.64452	0.00502485
Medtr3g099300.1	F-box family protein (AHRD V1 ***- B9I3R2_POPTR); contains Interpro domain(s) IPR011990 Tetratricopeptide-like helical chr03_pseudomolecule_IMGAG_V3.5 34575940-34579357 E	237.031	46.1455	-2.33596	4.35485e-10
Medtr8g018110.1	F-box protein At4g12560 (AHRD V1 ***- Q9SU30); contains Interpro domain(s) IPR017451 F-box associated type 1 chr08_pseudomolecule_IMGAG_V3.5 4002471-4003849 E	40.0094	8.7495	-2.07256	4.65182e-05
Medtr1g079140.1	F-box protein PP2-B1 (AHRD V1 ***- Q6NPT8); contains Interpro domain(s) IPR001810 Cyclin-like F-box chr01_pseudomolecule_IMGAG_V3.5 19693599-19691556 E	297.786	531.597	0.833934	0.00405838
Medtr7g112560.1	F-box protein PP2-B15 (AHRD V1 ***- O80494); contains Interpro domain(s) IPR001810 Cyclin-like F-box chr07_pseudomolecule_IMGAG_V3.5 36244531-36251908 E	35.7759	2.9635	-3.21392	0.00124376
Medtr7g112550.1	F-box protein PP2-B3 (AHRD V1 *-*- Q570N1); contains Interpro domain(s) IPR001810 Cyclin-like F-box chr07_pseudomolecule_IMGAG_V3.5 36240082-36242374 H	725.206	138.569	-2.3794	5.85615e-28
Medtr7g114090.1	F-box/FBD/LRR-repeat protein At4g26340 (AHRD V1 --*- Q8H1R7) chr07_pseudomolecule_IMGAG_V3.5 37004904-37002912 E	178.506	49.2915	-1.83565	4.91138e-06
Medtr7g079420.1	F-box/kelch-repeat protein At3g06240 (AHRD V1 *-*- Q8GXC7); contains Interpro domain(s) IPR012287 Homeodomain-related chr07_pseudomolecule_IMGAG_V3.5 22388354-22376712 E	452.278	261.652	-0.787243	0.00402755
Medtr4g023070.1	F-box/kelch-repeat protein At3g06240 (AHRD V1 ***- Q8GXC7); contains Interpro domain(s) IPR006527 F-box associated chr04_pseudomolecule_IMGAG_V3.5 6648352-6649917 E	2.55435	23.5328	2.78705	0.00186495
Medtr2g021190.1	F-box/kelch-repeat protein At3g23880 (AHRD V1 ***- Q9LIR8); contains Interpro domain(s) IPR017451 F-box associated type 1 chr02_pseudomolecule_IMGAG_V3.5 7135392-7133866 F	42.7503	13.3863	-1.6046	0.00131719
AC233577_28.1	F-box/kelch-repeat protein At3g61590 (AHRD V1 ***- Q9M310); contains Interpro domain(s) IPR017451 F-box associated type 1 AC233577.5 123969-127371 E	308.265	659.511	1.09474	5.8121e-05
Medtr7g116580.1	F-box/LRR-repeat protein At1g48400 (AHRD V1 *-*- Q56XW8); contains Interpro domain(s) IPR001810 Cyclin-like F-box chr07_pseudomolecule_IMGAG_V3.5 37869644-37867539 E	222.149	113.942	-0.957102	0.000582464
Medtr3g029510.1	Ferric reductase defective 3b (AHRD V1 ***- C1IIX4_SOYBN); contains Interpro domain(s) IPR002528 Multi antimicrobial extrusion protein MatE chr03_pseudomolecule_IMGAG_V3.5 8709126-8714153 E	252.67	904.231	1.83533	2.2133e-08
Medtr8g094760.1	Filament-like plant protein 3 (AHRD V1 *-*- Q9MA92); contains Interpro domain(s) IPR008587 Protein of unknown function DUF869, plant chr08_pseudomolecule_IMGAG_V3.5 27379546-27374977 E	974.422	611.469	-0.671391	0.00241603
Medtr4g085570.1	Filament-like plant protein 7 (AHRD V1 *-*- Q9SLN1); contains Interpro domain(s) IPR008587 Protein of unknown function DUF869, plant chr04_pseudomolecule_IMGAG_V3.5 29282906-29287556 E	316.343	538.984	0.766874	0.00528542
Medtr8g105590.1	Flavin-binding kelch repeat F-box 1 (Fragment) (AHRD V1 **-* A6YQX1_PHAVU); contains Interpro domain(s) IPR015915 Kelch-type beta propeller chr08_pseudomolecule_IMGAG_V3.5 31397870-31394685 E	351.844	218.646	-0.68385	0.00740833
Medtr3g025250.1	Flavonoid 3'-hydroxylase (AHRD V1 ***- Q8W3Y5_SOYBN); contains Interpro domain(s) IPR002401 Cytochrome P450, E-class, group I chr03_pseudomolecule_IMGAG_V3.5 7052164-7054477 E	47.4233	11.063	-2.00512	3.17958e-05
Medtr5g059140.1	Flavonol synthase/flavanone 3-hydroxylase (AHRD V1 **** Q07512); contains Interpro domain(s) IPR005123 Oxoglutarate and iron-dependent oxygenase chr05_pseudomolecule_IMGAG_V3.5 23760796-23766387 F	1079.85	100.974	-3.4059	1.16586e-11
Medtr5g032900.1	Flavonol synthase/flavanone 3-hydroxylase (AHRD V1 **** Q9M547); contains Interpro domain(s) IPR005123 Oxoglutarate and iron-dependent oxygenase chr05_pseudomolecule_IMGAG_V3.5 13754196-13752995 E	508.049	259.462	-0.966732	0.00588724
Medtr6g089480.1	Fructokinase (AHRD V1 ***- Q8H277_SOLLC); contains Interpro domain(s) IPR011611 Carbohydrate/purine kinase chr06_pseudomolecule_IMGAG_V3.5 21693342-21699023 E	1039.05	635.886	-0.707543	0.00145356
Medtr8g104890.2	Fruit weight 2.2-like protein (AHRD V1 **-- D2KQP5_PERAE); contains Interpro domain(s) IPR006461 Protein of unknown function Cys-rich chr08_pseudomolecule_IMGAG_V3.5 31037357-31040085 F	213.703	61.2419	-1.78638	3.42531e-06
Medtr7g109920.1	Galactinol synthase (Fragment) (AHRD V1 ***- Q9XEJ7_BRANA); contains Interpro domain(s) IPR002495 Glycosyl transferase, family 8 chr07_pseudomolecule_IMGAG_V3.5 34984805-34987081 E	107.476	29.5676	-1.8273	3.77423e-08
Medtr5g023210.1	Ganglioside-induced differentiation-associated protein 2 (AHRD V1 ***- Q5CZL1); contains Interpro domain(s) IPR001251 Cellular retinaldehyde-binding/triple function, C-terminal chr05_pseudomolecule_IMGAG_V3.5 8965318-8966949 E	701.112	1196.46	0.770203	0.00312157
Medtr7g112330.1	GATA transcription factor 20 (AHRD V1 *-*- B6SS40_MAIZE); contains Interpro domain(s) IPR000679 Zinc finger, GATA-type chr07_pseudomolecule_IMGAG_V3.5 36097723-36096568 H	53.9271	13.7294	-1.89882	5.42046e-05
Medtr7g085410.1	GATA transcription factor 9 (AHRD V1 *-*- B6STZ1_MAIZE); contains Interpro domain(s) IPR000679 Zinc finger, GATA-type chr07_pseudomolecule_IMGAG_V3.5 25665853-25664561 F	176.644	68.1658	-1.36086	0.00059213
Medtr4g071590.1	GATA transcription factor 9 (AHRD V1 *-*- B6STZ1_MAIZE); contains Interpro domain(s) IPR016679 Transcription factor, GATA, plant chr04_pseudomolecule_IMGAG_V3.5 22641687-22643788 E	437.319	258.086	-0.758552	0.00203824
Medtr8g086020.1	G-box-binding factor 3 (AHRD V1 *-** P42776); contains Interpro domain(s) IPR011616 bZIP transcription factor, bZIP-1 chr08_pseudomolecule_IMGAG_V3.5 23651813-23655086 E	8067.56	5385.54	-0.582952	0.00699986
Medtr6g031240.1	GDSL esterase/lipase 1 (AHRD V1 **** Q9FLN0); contains Interpro domain(s) IPR001087 Lipase, GDSL chr06_pseudomolecule_IMGAG_V3.5 6667439-6665139 H	45.8218	12.0764	-1.84022	0.000836893
Medtr8g022790.1	GDSL esterase/lipase 1 (AHRD V1 **** Q9FLN0); contains Interpro domain(s) IPR001087 Lipase, GDSL chr08_pseudomolecule_IMGAG_V3.5 5767916-5763336 E	486.626	21.0628	-4.46609	6.96809e-27
Medtr6g031090.1	GDSL esterase/lipase 5 (AHRD V1 **** Q9SSA7); contains Interpro domain(s) IPR001087 Lipase, GDSL chr06_pseudomolecule_IMGAG_V3.5 6611874-6607727 E	3303.9	1866.97	-0.823136	0.00184786
Medtr6g031230.1	GDSL esterase/lipase 5 (AHRD V1 **** Q9SSA7); contains Interpro domain(s) IPR001087 Lipase, GDSL chr06_pseudomolecule_IMGAG_V3.5 6661211-6658018 E	2174.68	453.448	-2.25928	5.97045e-11
Medtr8g022810.1	GDSL esterase/lipase 5 (AHRD V1 **** Q9SSA7); contains Interpro domain(s) IPR001087 Lipase, GDSL chr08_pseudomolecule_IMGAG_V3.5 5773648-5770057 E	1326.24	441.195	-1.58568	1.58492e-09
Medtr7g113860.1	GDSL esterase/lipase At1g54790 (AHRD V1 ***- Q3ECP6); contains Interpro domain(s) IPR001087 Lipase, GDSL chr07_pseudomolecule_IMGAG_V3.5 36891973-36888743 E	105.783	37.3561	-1.47715	1.77574e-05
Medtr7g116500.1	GDSL esterase/lipase At5g33370 (AHRD V1 ***- Q8LB81); contains Interpro domain(s) IPR001087 Lipase, GDSL chr07_pseudomolecule_IMGAG_V3.5 37835076-37844243 E	75.3258	28.7258	-1.36046	0.000523733
Medtr5g093090.1	GDSL esterase/lipase At5g55050 (AHRD V1 ***- Q9FIA1); contains Interpro domain(s) IPR001087 Lipase, GDSL chr05_pseudomolecule_IMGAG_V3.5 39599639-39603634 E	173.954	383.973	1.13779	0.00012978
Medtr6g077990.1	GEM-like protein 4 (AHRD V1 ***- Q9FTA0); contains Interpro domain(s) IPR004182 GRAM chr06_pseudomolecule_IMGAG_V3.5 17468217-17469998 E	276.359	42.5932	-2.66958	1.28931e-28
Medtr7g083570.1	GEM-like protein 5 (AHRD V1 ***- Q9LYV6); contains Interpro domain(s) IPR004182 GRAM chr07_pseudomolecule_IMGAG_V3.5 24714756-24711018 E	1323.88	490.163	-1.43159	1.9011e-15
Medtr1g115120.1	GEM-like protein 6 (AHRD V1 ***- Q9FMW6) chr01_pseudomolecule_IMGAG_V3.5 33323343-33324866 E	35.0312	100.293	1.49122	0.000211788
Medtr1g115130.1	GEM-like protein 6 (AHRD V1 ***- Q9FMW6); contains Interpro domain(s) IPR004182 GRAM chr01_pseudomolecule_IMGAG_V3.5 33325232-33326761 E	57.4036	160.075	1.4636	5.81573e-05
Medtr5g092910.1	Geranylgeranyl pyrophosphate synthase, chloroplastic (AHRD V1 ***- P80042); contains Interpro domain(s) IPR008949 Terpenoid synthase chr05_pseudomolecule_IMGAG_V3.5 39523951-39522698 F	603.026	299.01	-1.0096	0.00292709
Medtr6g005360.1	Germin-like protein 12 (AHRD V1 ***- C6T5E1_SOYBN); contains Interpro domain(s) IPR014710 RmlC-like jelly roll fold chr06_pseudomolecule_IMGAG_V3.5 319366-318324 F	226.419	81.8459	-1.45685	0.000860728
Medtr7g011340.1	Germin-like protein 8-14 (AHRD V1 ***- Q6ZBZ2); contains Interpro domain(s) IPR014710 RmlC-like jelly roll fold chr07_pseudomolecule_IMGAG_V3.5 2506864-2506163 E	92.8049	7.33024	-3.49323	1.88939e-05
Medtr8g020650.1	Germin-like protein 9 (AHRD V1 ***- C7S8C3_SOYBN); contains Interpro domain(s) IPR014710 RmlC-like jelly roll fold chr08_pseudomolecule_IMGAG_V3.5 4959792-4960668 F	20836.2	9021.26	-1.2076	4.06364e-05
Medtr6g005310.1	Germin-like protein subfamily 1 member 11 (AHRD V1 ***- Q9FMA8); contains Interpro domain(s) IPR014710 RmlC-like jelly roll fold chr06_pseudomolecule_IMGAG_V3.5 304059-303041 F	754.667	255.163	-1.56069	0.00100034
Medtr6g005340.1	Germin-like protein subfamily 1 member 11 (AHRD V1 ***- Q9FMA8); contains Interpro domain(s) IPR014710 RmlC-like jelly roll fold chr06_pseudomolecule_IMGAG_V3.5 313196-314268 F	1074.99	416.043	-1.36739	0.00179841
Medtr4g017030.1	Germin-like protein subfamily 1 member 7 (AHRD V1 ***- Q9SFF9); contains Interpro domain(s) IPR014710 RmlC-like jelly roll fold chr04_pseudomolecule_IMGAG_V3.5 4368089-4366843 E	1058.12	287.189	-1.87778	0.0010951
Medtr4g017050.1	Germin-like protein subfamily 1 member 7 (AHRD V1 ***- Q9SFF9); contains Interpro domain(s) IPR014710 RmlC-like jelly roll fold chr04_pseudomolecule_IMGAG_V3.5 4376093-4374966 E	35.29	7.58474	-2.07972	0.000227401
Medtr2g019370.1	Gibberellin 2-oxidase (AHRD V1 ***- Q4W8C4_PHAAN); contains Interpro domain(s) IPR005123 Oxoglutarate and iron-dependent oxygenase chr02_pseudomolecule_IMGAG_V3.5 6271456-6268957 E	79.0614	29.8221	-1.37714	0.000189813
Medtr3g008960.1	Glucan 1,3-beta-glucosidase (AHRD V1 ***- Q12725); contains Interpro domain(s) IPR001547 Glycoside hydrolase, family 5 chr03_pseudomolecule_IMGAG_V3.5 1728922-1723391 E	21.5637	155.789	2.79674	2.7743e-06
Medtr2g034470.1	Glucan endo-1,3-beta-glucosidase (AHRD V1 ***- Q03467); contains Interpro domain(s) IPR000490 Glycoside hydrolase, family 17 chr02_pseudomolecule_IMGAG_V3.5 11974567-11972894 F	5077.21	1596.27	-1.66871	2.57604e-24
Medtr7g111600.1	Glucan endo-1,3-beta-glucosidase 1 (AHRD V1 *-*- O65399); contains Interpro domain(s) IPR012946 X8 chr07_pseudomolecule_IMGAG_V3.5 35825089-35822434 E	696.023	1213.07	0.800568	0.00121518
Medtr7g102460.1	Glucosyltransferase-9 (AHRD V1 *-** Q8S9A0_PHAAN); contains Interpro domain(s) IPR002213 UDP-glucuronosyl/UDP-glucosyltransferase chr07_pseudomolecule_IMGAG_V3.5 32818606-32823219 E	488.613	238.627	-1.03085	6.21346e-06
Medtr3g064740.1	Glutamate decarboxylase (AHRD V1 **** A8C8H3_SOYBN); contains Interpro domain(s) IPR010107 Glutamate decarboxylase chr03_pseudomolecule_IMGAG_V3.5 20515749-20521430 E	8421.24	3580.71	-1.23355	0.00682041
Medtr6g029460.1	Glutamate dehydrogenase 1 (AHRD V1 **** Q5F2M9_SOYBN); contains Interpro domain(s) IPR014362 Glutamate dehydrogenase chr06_pseudomolecule_IMGAG_V3.5 6464540-6468404 E	2179.03	1010.59	-1.10773	0.00415973
Medtr5g013470.1	Glutamate dehydrogenase 2 (AHRD V1 **** Q5F2M8_SOYBN); contains Interpro domain(s) IPR014362 Glutamate dehydrogenase chr05_pseudomolecule_IMGAG_V3.5 4018426-4014787 E	579.496	339.222	-0.770809	0.000988999
Medtr2g015300.1	Glutamate receptor 3.2 (AHRD V1 ***- Q93YT1); contains Interpro domain(s) IPR015683 Glutamate receptor-related chr02_pseudomolecule_IMGAG_V3.5 4764669-4762636 E	26.9902	4.14641	-2.44328	0.000105361
Medtr5g010230.1	Glutamate--cysteine ligase, chloroplastic (AHRD V1 ***- Q1W2L8); contains Interpro domain(s) IPR006336 Glutamate--cysteine ligase, GCS2 chr05_pseudomolecule_IMGAG_V3.5 2447354-2450423 E	74.4399	28.1639	-1.37114	0.00362169
Medtr5g040430.1	Glutathione S-transferase (Fragment) (AHRD V1 **** Q9M557_EUPES); contains Interpro domain(s) IPR017933 Glutathione S-transferase/chloride channel, C-terminal chr05_pseudomolecule_IMGAG_V3.5 17366506-17368059 E	3982.72	973.102	-2.03197	1.20853e-05
Medtr4g059730.1	Glutathione S-transferase 103-1A (AHRD V1 **** P46421); contains Interpro domain(s) IPR004046 Glutathione S-transferase, C-terminal chr04_pseudomolecule_IMGAG_V3.5 18349734-18350798 F	14456.3	4254.82	-1.76429	1.50531e-28
Medtr7g065590.1	Glutathione S-transferase GST 7 (AHRD V1 **** Q9FQF1_SOYBN); contains Interpro domain(s) IPR004046 Glutathione S-transferase, C-terminal chr07_pseudomolecule_IMGAG_V3.5 16980940-16978112 E	2581.74	594.04	-2.11784	8.60645e-08
Medtr7g065660.1	Glutathione S-transferase GST 8 (AHRD V1 **** Q9FQF0_SOYBN); contains Interpro domain(s) IPR004046 Glutathione S-transferase, C-terminal chr07_pseudomolecule_IMGAG_V3.5 17001973-17000860 F	257.28	149.468	-0.779478	0.0048891
Medtr6g021910.1	Glycerol-3-phosphate dehydrogenase (AHRD V1 *-*- B4FZV9_MAIZE); contains Interpro domain(s) IPR017751 NAD-dependent glycerol-3-phosphate dehydrogenase, eukaryotic chr06_pseudomolecule_IMGAG_V3.5 4809212-4802348 E	559.547	349.848	-0.67599	0.00712584
Medtr4g100530.1	Glycoprotein homolog (AHRD V1 *-*- Q9SUK6_ARATH) chr04_pseudomolecule_IMGAG_V3.5 34620377-34622181 E	62.6175	186.171	1.55686	6.43423e-06
Medtr7g091280.1	Glycosyltransferase (AHRD V1 ***- Q5QPZ6_MEDTR); contains Interpro domain(s) IPR007657 Glycosyltransferase AER61, uncharacterised chr07_pseudomolecule_IMGAG_V3.5 28757908-28760624 E	394.073	107.297	-1.86712	1.13856e-08
Medtr5g019220.1	Glycosyltransferase family GT8 protein (AHRD V1 ***- D0ECQ6_POPDE); contains Interpro domain(s) IPR002495 Glycosyl transferase, family 8 chr05_pseudomolecule_IMGAG_V3.5 7010504-7009112 F	75.8639	17.3217	-2.06875	1.11536e-07
Medtr4g106860.1	Gonadotropin beta chain (AHRD V1 **-- B4UWC2_ARAHY); contains Interpro domain(s) IPR003854 Gibberellin regulated protein chr04_pseudomolecule_IMGAG_V3.5 36633708-36632627 E	1122.93	2289.03	1.02682	0.000136131
Medtr8g077940.1	GRAS family transcription factor (AHRD V1 ***- B9HET8_POPTR); contains Interpro domain(s) IPR005202 GRAS transcription factor chr08_pseudomolecule_IMGAG_V3.5 21704217-21706413 F	202.026	621.287	1.61591	1.52254e-05
Medtr4g097080.1	GRAS family transcription factor (AHRD V1 ***- B9NAS9_POPTR); contains Interpro domain(s) IPR005202 GRAS transcription factor chr04_pseudomolecule_IMGAG_V3.5 33469424-33471111 E	159.17	312.33	0.968081	0.00146205
Medtr5g015490.1	GRAS family transcription factor (AHRD V1 ***- B9NAS9_POPTR); contains Interpro domain(s) IPR005202 GRAS transcription factor chr05_pseudomolecule_IMGAG_V3.5 5109721-5107979 F	78.9818	241.783	1.60192	1.02078e-05
Medtr4g079350.1	GTP-binding protein ras-like (AHRD V1 **-* Q9FJH0_ARATH); contains Interpro domain(s) IPR015595 Rab11-related chr04_pseudomolecule_IMGAG_V3.5 26300444-26297935 E	371.712	228.057	-0.702355	0.0080312
Medtr5g018520.1	Guanine nucleotide-binding protein subunit beta-like protein (AHRD V1 *--- Q39836); contains Interpro domain(s) IPR020472 G-protein beta WD-40 repeat, region chr05_pseudomolecule_IMGAG_V3.5 6660942-6659345 E	25.1869	5.97106	-1.90939	0.00663929
Medtr1g075260.1	H(Fragment) (AHRD V1 ***- Q7DM36_ARATH) chr01_pseudomolecule_IMGAG_V3.5 19043509-19038382 E	26.8065	80.3784	1.54922	0.000187455
Medtr2g035440.1	Haloacid dehalogenase-like hydrolase domain-containing protein 3 (AHRD V1 ***- Q5E9D6); contains Interpro domain(s) IPR011949 HAD-superfamily hydrolase, subfamily IA, REG-2-like chr02_pseudomolecule_IMGAG_V3.5 12587312-12582883 E	223.571	103.538	-1.10314	4.50189e-05
Medtr2g035440.2	Haloacid dehalogenase-like hydrolase domain-containing protein 3 (AHRD V1 ***- Q7T012) chr02_pseudomolecule_IMGAG_V3.5 12587312-12582883 E	47.9699	11.7058	-1.94641	3.37838e-05
Medtr5g010740.1	HAP2 (AHRD V1 ***- Q1AP31_ARATH); contains Interpro domain(s) IPR018928 Generative cell specific-1, HAP2-GCS1 chr05_pseudomolecule_IMGAG_V3.5 2693749-2702843 E	49.9813	17.2585	-1.4814	0.0017208
Medtr7g035210.1	heat shock protein (AHRD V1 ***- Q9LHA8_ARATH); contains Interpro domain(s) IPR013126 Heat shock protein 70 chr07_pseudomolecule_IMGAG_V3.5 10197476-10199330 H	45.5046	3.29837	-3.43551	1.91851e-10
Medtr5g066800.1	heat shock protein (Fragment) (AHRD V1 *-*- B5A520_MESVI); contains Interpro domain(s) IPR013126 Heat shock protein 70 chr05_pseudomolecule_IMGAG_V3.5 27240729-27238467 E	48.8476	3.46943	-3.47936	1.51969e-11
Medtr2g040160.1	Heat shock protein 70 (AHRD V1 *-*- D2D322_GOSHI); contains Interpro domain(s) IPR013126 Heat shock protein 70 chr02_pseudomolecule_IMGAG_V3.5 14950833-14956890 E	129.05	54.0107	-1.24128	0.00691655
Medtr2g040370.1	Heat shock protein 70 (AHRD V1 *-*- D2D322_GOSHI); contains Interpro domain(s) IPR013126 Heat shock protein 70 chr02_pseudomolecule_IMGAG_V3.5 15045901-15052783 E	386.047	194.565	-0.984857	2.17908e-05
Medtr4g127290.1	Heat shock protein-related-like (AHRD V1 *-*- Q6K4W4_ORYSJ) chr04_pseudomolecule_IMGAG_V3.5 44206451-44202972 E	112.32	233.119	1.04684	0.00132943
Medtr5g017470.1	Heat shock transcription factor 34 (AHRD V1 ***- Q43457_SOYBN); contains Interpro domain(s) IPR000232 Heat shock factor (HSF)-type, DNA-binding chr05_pseudomolecule_IMGAG_V3.5 6122009-6130936 E	1895.38	723.759	-1.38768	1.81237e-15
CU571152_1015.1	Heat stress transcription factor A3 (AHRD V1 *-** Q9LLF2_SOLPE); contains Interpro domain(s) IPR000232 Heat shock factor (HSF)-type, DNA-binding CU571152.5 76780-66438 E	178.397	54.1563	-1.70156	3.11005e-10
Medtr5g010680.1	Heat stress transcription factor B-2b (AHRD V1 **** Q9T0D3); contains Interpro domain(s) IPR000232 Heat shock factor (HSF)-type, DNA-binding chr05_pseudomolecule_IMGAG_V3.5 2665834-2669177 E	660.76	415.564	-0.66777	0.00624852
Medtr7g091370.1	Heat stress transcription factor B-3 (AHRD V1 ***- O22230); contains Interpro domain(s) IPR000232 Heat shock factor (HSF)-type, DNA-binding chr07_pseudomolecule_IMGAG_V3.5 28797928-28800318 F	296.615	94.3997	-1.64139	9.21714e-06
Medtr2g017730.1	Heat-shock protein 70 (AHRD V1 ***- B2MW33_HEVBR); contains Interpro domain(s) IPR013126 Heat shock protein 70 chr02_pseudomolecule_IMGAG_V3.5 5372723-5374534 H	43.6068	8.33378	-2.25673	1.55616e-05
Medtr5g010420.1	Heavy metal P-type ATPase (AHRD V1 ***- B5AXI6_ARATH); contains Interpro domain(s) IPR001757 ATPase, P-type, K/Mg/Cd/Cu/Zn/Na/Ca/Na/H-transporter chr05_pseudomolecule_IMGAG_V3.5 2546630-2543385 E	66.5463	27.1977	-1.2603	0.00168963
Medtr1g104780.1	Hexose transporter (AHRD V1 ***- Q9STA8_SOLLC); contains Interpro domain(s) IPR003663 Sugar/inositol transporter chr01_pseudomolecule_IMGAG_V3.5 30828921-30841820 E	34712.2	17349.7	-1.00049	6.48718e-09
Medtr5g006070.1	Hexose transporter (AHRD V1 ***- Q9STA8_SOLLC); contains Interpro domain(s) IPR003663 Sugar/inositol transporter chr05_pseudomolecule_IMGAG_V3.5 514663-511125 F	1460.33	272.222	-2.41914	2.91094e-15
Medtr1g099020.1	Histidine decarboxylase (AHRD V1 ***- P54772); contains Interpro domain(s) IPR002129 Pyridoxal phosphate-dependent decarboxylase chr01_pseudomolecule_IMGAG_V3.5 28583670-28580097 E	290.261	45.4602	-2.64825	4.17061e-07
Medtr5g022470.1	Histidine kinase osmosensor protein (AHRD V1 **** B9GYZ6_POPTR); contains Interpro domain(s) IPR004358 Signal transduction histidine kinase-related protein, C-terminal chr05_pseudomolecule_IMGAG_V3.5 8606920-8614023 E	790.52	2483.17	1.65007	7.35402e-10
Medtr7g093910.1	Histone H2A (AHRD V1 ***- C6TFW1_SOYBN); contains Interpro domain(s) IPR002119 Histone H2A chr07_pseudomolecule_IMGAG_V3.5 30077920-30077167 F	322.422	560.946	0.797015	0.00422069
Medtr4g126900.1	Homeobox-leucine zipper protein (AHRD V1 *-*- Q40782_PIMBR); contains Interpro domain(s) IPR001356 Homeobox chr04_pseudomolecule_IMGAG_V3.5 44007571-44006030 E	28.8332	3.21646	-2.82282	9.54689e-06
Medtr2g101190.1	Homeobox-leucine zipper protein ATHB-15 (AHRD V1 **-- Q9ZU11); contains Interpro domain(s) IPR013978 MEKHLA chr02_pseudomolecule_IMGAG_V3.5 32425227-32416163 E	393.728	667.834	0.760788	0.00622951
Medtr5g056640.1	Homocysteine s-methyltransferase (AHRD V1 **** B9HWH8_POPTR); contains Interpro domain(s) IPR003726 Homocysteine S-methyltransferase chr05_pseudomolecule_IMGAG_V3.5 22778853-22783263 E	327.111	184.815	-0.820318	0.00193602
Medtr4g086510.1	Hormone-sensitive lipase (AHRD V1 *--- Q05469) chr04_pseudomolecule_IMGAG_V3.5 29760711-29759387 E	263.414	466.417	0.82191	0.00459752
Medtr7g111450.1	Hydrophobic protein LTI6B (AHRD V1 ***- Q0DKW8); contains Interpro domain(s) IPR000612 Uncharacterised protein family UPF0057 chr07_pseudomolecule_IMGAG_V3.5 35756062-35758269 E	1902.97	725.42	-1.39013	3.737e-07
Medtr7g117170.1	Hydroquinone glucosyltransferase (AHRD V1 **** Q9AR73); contains Interpro domain(s) IPR002213 UDP-glucuronosyl/UDP-glucosyltransferase chr07_pseudomolecule_IMGAG_V3.5 38160015-38163663 E	594.043	1095.55	0.881904	0.000625702
Medtr6g060500.1	Hypersensitive-induced reaction protein 4 (AHRD V1 *--- Q8H1V6_HORVD) chr06_pseudomolecule_IMGAG_V3.5 12560698-12563207 H	377.617	218.652	-0.78552	0.00222611
Medtr4g107760.1	Hypersensitive-induced response protein (AHRD V1 ***- A6YGE4_CARPA); contains Interpro domain(s) IPR001107 Band 7 protein chr04_pseudomolecule_IMGAG_V3.5 37041695-37045474 E	259.854	72.3868	-1.82965	5.27007e-14
Medtr1g088230.1	Indole-3-acetic acid-induced protein ARG2 (AHRD V1 ***- P32292); contains Interpro domain(s) IPR004926 Late embryogenesis abundant protein 3 chr01_pseudomolecule_IMGAG_V3.5 23903398-23904556 E	1476.64	477.315	-1.62726	3.9688e-20
Medtr1g075340.1	Inhibitor of trypsin and hageman factor (AHRD V1 ***- P19873); contains Interpro domain(s) IPR000864 Proteinase inhibitor I13, potato inhibitor I chr01_pseudomolecule_IMGAG_V3.5 19085804-19086430 F	1392.77	190.706	-2.86202	6.94357e-15
Medtr1g075410.1	Inhibitor of trypsin and hageman factor (AHRD V1 ***- P19873); contains Interpro domain(s) IPR000864 Proteinase inhibitor I13, potato inhibitor I chr01_pseudomolecule_IMGAG_V3.5 19129529-19130787 E	1929.35	396.751	-2.27892	8.23016e-13
Medtr5g005370.1	Inositol-tetrakisphosphate 1-kinase 2 (AHRD V1 ***- Q9SUG3); contains Interpro domain(s) IPR017427 Inositol-tetrakisphosphate 1-kinase chr05_pseudomolecule_IMGAG_V3.5 145990-152030 E	410.739	730.455	0.82904	0.00170052
Medtr1g094830.1	Inter-alpha-trypsin inhibitor heavy chain H3 (AHRD V1 *-*- P97280); contains Interpro domain(s) IPR002035 von Willebrand factor, type A chr01_pseudomolecule_IMGAG_V3.5 26948964-26954775 E	1248.55	809.662	-0.624233	0.00507671
Medtr8g087770.1	Interferon-induced GTP-binding protein Mx (AHRD V1 ***- Q6TKS7); contains Interpro domain(s) IPR015577 Interferon-induced Mx protein chr08_pseudomolecule_IMGAG_V3.5 24516120-24512884 E	60.0062	189.052	1.63937	0.00130844
Medtr5g020740.1	Isoflavone reductase homolog P3 (AHRD V1 ***- P52577); contains Interpro domain(s) IPR016040 NAD(P)-binding domain chr05_pseudomolecule_IMGAG_V3.5 7684767-7686665 E	13219.8	6400.3	-1.04637	3.01187e-09
Medtr7g024500.1	Isoflavone-7-O-methyltransferase 8 (AHRD V1 *-*- O24529); contains Interpro domain(s) IPR001077 O-methyltransferase, family 2 chr07_pseudomolecule_IMGAG_V3.5 6532615-6529820 E	85.7796	21.8232	-1.92685	2.13512e-07
Medtr4g090780.1	Isoflavone-7-O-methyltransferase 9 (AHRD V1 ***- O22309); contains Interpro domain(s) IPR016461 O-methyltransferase, COMT, eukaryota chr04_pseudomolecule_IMGAG_V3.5 30986081-30987928 E	141.308	27.2795	-2.33119	1.59032e-14
AC225526_13.1	Isoliquiritigenin 2'-O-methyltransferase (AHRD V1 ***- P93324) AC225526.13 61973-62425 E	90.6885	26.9323	-1.71481	1.28334e-06
Medtr7g011990.1	Isoliquiritigenin 2'-O-methyltransferase (AHRD V1 **** P93324); contains Interpro domain(s) IPR016461 O-methyltransferase, COMT, eukaryota chr07_pseudomolecule_IMGAG_V3.5 2831892-2828677 E	7854.13	3423.88	-1.19758	0.00564252
Medtr7g012040.1	Isoliquiritigenin 2'-O-methyltransferase (AHRD V1 **** P93324); contains Interpro domain(s) IPR016461 O-methyltransferase, COMT, eukaryota chr07_pseudomolecule_IMGAG_V3.5 2853959-2850135 E	1016.01	25.8012	-5.24589	0.00949753
Medtr8g020690.1	Jasmonate O-methyltransferase (AHRD V1 ***- Q9SBK6); contains Interpro domain(s) IPR005299 SAM dependent carboxyl methyltransferase chr08_pseudomolecule_IMGAG_V3.5 4973593-4969156 E	90.5215	34.3604	-1.37198	0.000544595
Medtr8g076900.1	Jasmonate O-methyltransferase (AHRD V1 **** Q9SBK6); contains Interpro domain(s) IPR005299 SAM dependent carboxyl methyltransferase chr08_pseudomolecule_IMGAG_V3.5 21185628-21182961 E	142.365	51.0063	-1.46293	1.57693e-06
Medtr1g031320.1	Kinase R-like protein (Fragment) (AHRD V1 *-*- Q8W1F1_AEGTA); contains Interpro domain(s) IPR002290 Serine/threonine protein kinase chr01_pseudomolecule_IMGAG_V3.5 9178228-9180780 E	268.001	93.6071	-1.50759	3.03378e-10
Medtr7g082460.1	Kinase R-like protein (Fragment) (AHRD V1 *-*- Q8W1F1_AEGTA); contains Interpro domain(s) IPR002290 Serine/threonine protein kinase chr07_pseudomolecule_IMGAG_V3.5 24115532-24113006 E	76.0791	10.7292	-2.71624	6.02188e-12
Medtr7g082510.1	Kinase R-like protein (Fragment) (AHRD V1 *-*- Q8W1F1_AEGTA); contains Interpro domain(s) IPR002290 Serine/threonine protein kinase chr07_pseudomolecule_IMGAG_V3.5 24130194-24126610 E	71.4639	20.3931	-1.76012	9.03672e-06
Medtr2g041960.1	Kinase-like protein (AHRD V1 ***- C6ZRQ0_SOYBN); contains Interpro domain(s) IPR002290 Serine/threonine protein kinase chr02_pseudomolecule_IMGAG_V3.5 15242533-15238967 E	2029.16	634.205	-1.6763	1.11416e-11
Medtr1g031280.1	Kinase-like protein (Fragment) (AHRD V1 *-*- A8BMT2_9ROSA); contains Interpro domain(s) IPR002290 Serine/threonine protein kinase chr01_pseudomolecule_IMGAG_V3.5 9171771-9163015 E	635.667	227.943	-1.47555	1.38947e-12
Medtr2g089440.1	Kinase-like protein (Fragment) (AHRD V1 *-*- A8BMY7_9ROSA); contains Interpro domain(s) IPR002290 Serine/threonine protein kinase chr02_pseudomolecule_IMGAG_V3.5 28075915-28073207 E	543.344	293.057	-0.888422	0.00197537
Medtr5g018570.1	Kinase-like protein (Fragment) (AHRD V1 *-*- C7A7W3_CORAV); contains Interpro domain(s) IPR002290 Serine/threonine protein kinase chr05_pseudomolecule_IMGAG_V3.5 6674244-6679204 E	1637.23	813.706	-1.00779	0.00703883
Medtr3g060900.1	Kinesin-4 (AHRD V1 *-*- O81635); contains Interpro domain(s) IPR001752 Kinesin, motor region chr03_pseudomolecule_IMGAG_V3.5 18799885-18789427 E	80.5782	171.378	1.07932	0.00395032
Medtr1g087880.1	Kinesin-4 (AHRD V1 ***- O81635); contains Interpro domain(s) IPR001752 Kinesin, motor region chr01_pseudomolecule_IMGAG_V3.5 23734278-23740358 E	150.369	264.927	0.812961	0.00864094
Medtr4g071900.1	Kinesin-related protein 4 (AHRD V1 *-*- Q54NP8); contains Interpro domain(s) IPR001752 Kinesin, motor region chr04_pseudomolecule_IMGAG_V3.5 22834073-22841295 E	713.416	435.152	-0.711934	0.0019927
Medtr6g031170.1	KTEL motif-containing protein 1 (AHRD V1 **-- Q8NBL1); contains Interpro domain(s) IPR008539 Protein of unknown function DUF821, CAP10-like chr06_pseudomolecule_IMGAG_V3.5 6636481-6640546 E	1936.04	833.771	-1.21441	0.00401709
Medtr6g044780.1	Kunitz trypsin inhibitor 4 (AHRD V1 *-*- B4UWB2_ARAHY); contains Interpro domain(s) IPR011065 Kunitz inhibitor ST1-like chr06_pseudomolecule_IMGAG_V3.5 8761825-8764598 H	1581.15	3467.87	1.13258	1.41309e-06
Medtr4g019230.1	Laccase (AHRD V1 ***- B1PXG7_SOLLC); contains Interpro domain(s) IPR008972 Cupredoxin chr04_pseudomolecule_IMGAG_V3.5 5058008-5059059 F	832.836	179.095	-2.21101	0.00111358
Medtr5g073210.1	Laccase-like multicopper oxidase 76 (Fragment) (AHRD V1 *-*- Q693D2_BRANA); contains Interpro domain(s) IPR017761 Laccase chr05_pseudomolecule_IMGAG_V3.5 30166902-30163787 E	1313.73	797.081	-0.72016	0.00750987
Medtr7g067510.1	Lactosylceramide 4-alpha-galactosyltransferase (Fragment) (AHRD V1 *-*- Q9N289); contains Interpro domain(s) IPR007652 Alpha 1,4-glycosyltransferase conserved region chr07_pseudomolecule_IMGAG_V3.5 17266306-17264580 E	509.195	212.231	-1.25863	1.89429e-09
Medtr2g088080.1	L-ascorbate oxidase homolog (AHRD V1 ***- Q00624); contains Interpro domain(s) IPR008972 Cupredoxin chr02_pseudomolecule_IMGAG_V3.5 27361392-27358135 E	95.1698	36.7859	-1.34773	0.000403517
Medtr4g049390.1	L-ascorbate oxidase homolog (AHRD V1 ***- Q00624); contains Interpro domain(s) IPR008972 Cupredoxin chr04_pseudomolecule_IMGAG_V3.5 14367909-14372992 E	160.933	78.5072	-1.02624	0.00139787
Medtr1g018760.1	L-asparaginase (AHRD V1 **** Q84L89_SOYBN); contains Interpro domain(s) IPR000246 Peptidase T2, asparaginase 2 chr01_pseudomolecule_IMGAG_V3.5 5637594-5635184 F	3509.1	1907.66	-0.878955	0.00553523
Medtr3g102370.1	L-asparaginase (Fragment) (AHRD V1 **** B4UWB5_ARAHY); contains Interpro domain(s) IPR000246 Peptidase T2, asparaginase 2 chr03_pseudomolecule_IMGAG_V3.5 36227213-36228824 E	257.777	31.2803	-3.00298	1.31629e-31
Medtr1g014240.1	Lectin-like receptor kinase 11 (AHRD V1 ***- Q6UY57_MEDTR); contains Interpro domain(s) IPR017442 Serine/threonine protein kinase-related chr01_pseudomolecule_IMGAG_V3.5 3722956-3725281 E	1199.27	717.087	-0.741125	0.000405188
Medtr5g081030.1	Leghemoglobin (Fragment) (AHRD V1 ***- Q43786_MEDSA); contains Interpro domain(s) IPR001032 Leghaemoglobin chr05_pseudomolecule_IMGAG_V3.5 33674022-33675484 F	21614.4	10922.1	-0.984682	0.00148199
Medtr4g127120.1	Leucine rich repeat protein (AHRD V1 ***- D2KTV4_LOTJA); contains Interpro domain(s) IPR001611 Leucine-rich repeat chr04_pseudomolecule_IMGAG_V3.5 44129304-44125832 E	23.2497	148.608	2.62515	7.52294e-09
Medtr5g073480.1	Leucine zipper protein (AHRD V1 *-*- Q9FGH9_ARATH); contains Interpro domain(s) IPR004140 Exo70 exocyst complex subunit chr05_pseudomolecule_IMGAG_V3.5 30284262-30286526 E	262.495	72.7574	-1.83692	2.30434e-15
Medtr3g086120.1	Leucine-rich repeat family protein / protein kinase family protein (AHRD V1 ***- C6ZRP7_SOYBN); contains Interpro domain(s) IPR002290 Serine/threonine protein kinase chr03_pseudomolecule_IMGAG_V3.5 28242314-28248153 E	587.394	1016.06	0.789549	0.00301448
Medtr8g102260.1	Leucine-rich repeat receptor protein kinase EXS (AHRD V1 *-*- Q9LYN8); contains Interpro domain(s) IPR013210 Leucine-rich repeat, N-terminal chr08_pseudomolecule_IMGAG_V3.5 29769785-29770998 E	93.7716	36.5915	-1.33405	0.000388699
AC202349_2.1	Leucine-rich repeat receptor-like protein kinase (AHRD V1 *-*- Q8GX94_ARATH); contains Interpro domain(s) IPR013210 Leucine-rich repeat, N-terminal AC202349.13 3458-5943 E	188.111	58.562	-1.66677	8.12856e-05
Medtr3g092420.1	Leucine-rich repeat receptor-like protein kinase (AHRD V1 **-- Q9SN80_ARATH); contains Interpro domain(s) IPR002290 Serine/threonine protein kinase chr03_pseudomolecule_IMGAG_V3.5 31676906-31673685 E	128.661	49.5652	-1.35853	1.1427e-05
Medtr8g086490.1	Leucine-rich repeat receptor-like protein kinase (AHRD V1 ***- Q9FK63_ARATH); contains Interpro domain(s) IPR002290 Serine/threonine protein kinase chr08_pseudomolecule_IMGAG_V3.5 23861961-23864824 E	152.573	302.82	0.984295	0.00166091
Medtr3g090660.1	Leucine-rich repeat receptor-like protein kinase (Fragment) (AHRD V1 *--- C0LGR2_ARATH); contains Interpro domain(s) IPR002290 Serine/threonine protein kinase chr03_pseudomolecule_IMGAG_V3.5 30680153-30687366 E	922.19	494.587	-0.897489	0.00451993
Medtr8g086390.1	Leucine-rich repeat receptor-like protein kinase (Fragment) (AHRD V1 *-*- C0LGN6_ARATH); contains Interpro domain(s) IPR002290 Serine/threonine protein kinase chr08_pseudomolecule_IMGAG_V3.5 23817097-23811457 E	585.999	204.423	-1.51476	1.64196e-05
Medtr5g024780.1	Leucine-rich repeat-containing protein 40 (AHRD V1 *-*- Q6GPJ5); contains Interpro domain(s) IPR001611 Leucine-rich repeat chr05_pseudomolecule_IMGAG_V3.5 9727240-9724107 E	2658.95	1145.74	-1.21386	1.68294e-10
Medtr5g032910.1	Leucine-rich-repeat protein-like (AHRD V1 ***- Q9LRV8_ARATH); contains Interpro domain(s) IPR003591 Leucine-rich repeat, typical subtype chr05_pseudomolecule_IMGAG_V3.5 13757167-13754454 E	347.71	150.041	-1.20709	1.47873e-07
Medtr7g027960.1	Licodione synthase (AHRD V1 ***- P93149); contains Interpro domain(s) IPR002401 Cytochrome P450, E-class, group I chr07_pseudomolecule_IMGAG_V3.5 8012088-8009763 E	117.185	59.934	-0.955728	0.00793012
Medtr5g033590.1	Lipase (AHRD V1 ***- B6UAB9_MAIZE) chr05_pseudomolecule_IMGAG_V3.5 14046992-14042904 E	731.194	369.632	-0.982239	2.01572e-06
Medtr8g018650.1	Lipoxygenase (AHRD V1 **** Q14ST8_PEA); contains Interpro domain(s) IPR001246 Lipoxygenase, plant chr08_pseudomolecule_IMGAG_V3.5 4297846-4293749 E	1.92555	21.2235	2.92531	0.00591788
Medtr1g083020.1	Lipoxygenase (AHRD V1 **** Q93YI8_CORAV); contains Interpro domain(s) IPR001246 Lipoxygenase, plant chr01_pseudomolecule_IMGAG_V3.5 21433778-21440220 E	114.621	250.61	1.12178	0.000192278
Medtr7g005440.1	LITAF-domain-containing protein (AHRD V1 ***- Q4U6G1_PEA); contains Interpro domain(s) IPR006629 LPS-induced tumor necrosis factor alpha factor chr07_pseudomolecule_IMGAG_V3.5 304406-302891 E	2597.01	1666.59	-0.639648	0.002449
Medtr5g012390.1	L-lactate dehydrogenase (AHRD V1 **** B9SIT4_RICCO); contains Interpro domain(s) IPR011304 L-lactate dehydrogenase chr05_pseudomolecule_IMGAG_V3.5 3463415-3461608 E	5938.04	1219.1	-2.28322	0.00149847
Medtr3g031660.1	LOB domain-containing protein 12 (AHRD V1 ***- Q8LBW3); contains Interpro domain(s) IPR004883 Lateral organ boundaries, LOB chr03_pseudomolecule_IMGAG_V3.5 9716426-9714792 E	29.5533	5.48744	-2.23561	0.00425812
Medtr1g106420.1	LOB domain-containing protein 38 (AHRD V1 *-*- Q9SN23); contains Interpro domain(s) IPR004883 Lateral organ boundaries, LOB chr01_pseudomolecule_IMGAG_V3.5 31277775-31276853 E	365.125	763.268	1.06174	9.21289e-05
Medtr5g015880.1	LOB domain-containing protein 39 (AHRD V1 ***- Q9SZE8); contains Interpro domain(s) IPR004883 Lateral organ boundaries, LOB chr05_pseudomolecule_IMGAG_V3.5 5330401-5331716 F	853.641	1828.55	1.0981	4.91138e-06
Medtr6g018270.1	LOB domain-containing protein 41 (AHRD V1 ***- Q9M886); contains Interpro domain(s) IPR017414 Asymmetric leaves, AS2/LOB chr06_pseudomolecule_IMGAG_V3.5 4347905-4345852 E	4197.06	2414.7	-0.797283	3.41252e-05
Medtr4g068500.1	Long-chain-fatty-acid--CoA ligase 1 (AHRD V1 **** P41216); contains Interpro domain(s) IPR000873 AMP-dependent synthetase and ligase chr04_pseudomolecule_IMGAG_V3.5 21610408-21614572 E	2418.06	926.377	-1.38322	4.90415e-05
Medtr5g009350.1	Long-chain-fatty-acid--CoA ligase 1 (AHRD V1 **** P41216); contains Interpro domain(s) IPR000873 AMP-dependent synthetase and ligase chr05_pseudomolecule_IMGAG_V3.5 1961047-1971116 E	5283.05	2979.44	-0.826119	0.000196498
Medtr5g019070.1	LRR receptor-like serine/threonine-protein kinase FEI 1 (AHRD V1 *-*- C0LGF4); contains Interpro domain(s) IPR002290 Serine/threonine protein kinase chr05_pseudomolecule_IMGAG_V3.5 6933619-6936790 E	339.902	578.192	0.764686	0.00518517
Medtr4g096960.1	LRR receptor-like serine/threonine-protein kinase FLS2 (AHRD V1 ***- Q9FL28); contains Interpro domain(s) IPR013210 Leucine-rich repeat, N-terminal chr04_pseudomolecule_IMGAG_V3.5 33273313-33271565 E	622.852	157.357	-1.97802	1.79698e-09
Medtr2g094650.1	Lysine ketoglutarate reductase trans-splicing related 1 (AHRD V1 ***- B6TPP1_MAIZE); contains Interpro domain(s) IPR007877 Protein of unknown function DUF707 chr02_pseudomolecule_IMGAG_V3.5 29416426-29411008 E	330.959	183.299	-0.848959	0.00371665
Medtr2g012470.1	Lysine/histidine transporter (AHRD V1 ***- B9MVJ1_POPTR); contains Interpro domain(s) IPR013057 Amino acid transporter, transmembrane chr02_pseudomolecule_IMGAG_V3.5 3286685-3291384 E	365.615	607.784	0.731662	0.00745521
Medtr6g023090.1	Lysine/histidine transporter (AHRD V1 **** B9HTB5_POPTR); contains Interpro domain(s) IPR013057 Amino acid transporter, transmembrane chr06_pseudomolecule_IMGAG_V3.5 5103253-5098562 E	201.043	87.7927	-1.18615	0.000423299
Medtr4g013730.1	Macrophage migration inhibitory factor homolog (AHRD V1 ***- P81748); contains Interpro domain(s) IPR001398 Macrophage migration inhibitory factor chr04_pseudomolecule_IMGAG_V3.5 2901564-2903942 F	319.776	196.697	-0.698274	0.00664981
Medtr7g058930.1	Male sterility 5 family protein (Fragment) (AHRD V1 *-*- B1Q393_BRAOT); contains Interpro domain(s) IPR001440 Tetratricopeptide TPR-1 chr07_pseudomolecule_IMGAG_V3.5 15437295-15432657 E	80.4283	32.4446	-1.28376	0.00369215
Medtr5g020890.1	Mannan endo-1,4-beta-mannosidase 7 (AHRD V1 ***- Q9FJZ3); contains Interpro domain(s) IPR001547 Glycoside hydrolase, family 5 chr05_pseudomolecule_IMGAG_V3.5 7753196-7756648 F	67.986	158.227	1.20671	0.00180092
Medtr3g069070.1	Mannose-1-phosphate guanyltransferase (AHRD V1 **** Q9P8N0); contains Interpro domain(s) IPR005835 Nucleotidyl transferase chr03_pseudomolecule_IMGAG_V3.5 21597435-21601450 E	2462.88	1298.26	-0.923247	8.63216e-07
AC233656_1025.1	Mannose-6-phosphate isomerase (AHRD V1 **** Q9HFU4); contains Interpro domain(s) IPR016305 Mannose-6-phosphate isomerase AC233656.1 116759-112130 E	571.967	159.91	-1.8322	2.81888e-17
Medtr5g094390.1	MAP kinase-like protein (AHRD V1 **** Q7Y236_GOSHI); contains Interpro domain(s) IPR002290 Serine/threonine protein kinase chr05_pseudomolecule_IMGAG_V3.5 40208023-40205361 E	621.018	248.338	-1.31886	3.09722e-11
Medtr5g017090.1	MAP-like protein kinase (AHRD V1 **-- O23190_ARATH); contains Interpro domain(s) IPR017946 PLC-like phosphodiesterase, TIM beta/alpha-barrel domain chr05_pseudomolecule_IMGAG_V3.5 5959241-5954597 E	2735.52	1555.29	-0.814233	0.00379608
Medtr5g036080.1	Matrix metalloprotease 1 (AHRD V1 **-- C3PTL6_TOBAC); contains Interpro domain(s) IPR001818 Peptidase M10A and M12B, matrixin and adamalysin chr05_pseudomolecule_IMGAG_V3.5 15287191-15288782 E	905.047	321.125	-1.49197	6.10419e-16
Medtr5g036410.1	Matrix metalloproteinase-9 (AHRD V1 *-*- P41246); contains Interpro domain(s) IPR001818 Peptidase M10A and M12B, matrixin and adamalysin chr05_pseudomolecule_IMGAG_V3.5 15439299-15437484 E	741.872	166.407	-2.14976	7.20353e-22
Medtr3g104920.1	Mechanosensitive ion channel domain-containing protein-like (AHRD V1 *-** Q6ET89_ORYSJ); contains Interpro domain(s) IPR016688 Membrane protein, At2g17000, predicted chr03_pseudomolecule_IMGAG_V3.5 36895689-36898807 E	50.8194	137.839	1.42185	0.00203957
Medtr2g008970.1	Metacaspase-1 (AHRD V1 ***- Q7XJE6); contains Interpro domain(s) IPR011600 Peptidase C14, caspase catalytic chr02_pseudomolecule_IMGAG_V3.5 1825442-1823110 F	7.26473	33.5938	2.06547	0.00205714
Medtr5g075680.1	Metal tolerance protein (Fragment) (AHRD V1 **-- B9GLJ7_POPTR); contains Interpro domain(s) IPR002524 Cation efflux protein chr05_pseudomolecule_IMGAG_V3.5 31209218-31206525 F	255.63	54.1937	-2.21712	4.51862e-09
Medtr3g062610.1	Metal tolerance protein (Fragment) (AHRD V1 ***- B9GLJ7_POPTR); contains Interpro domain(s) IPR002524 Cation efflux protein chr03_pseudomolecule_IMGAG_V3.5 19795145-19791577 E	1052.63	133.541	-2.96925	2.66487e-60
Medtr8g008500.1	Methyl jasmonate esterase (AHRD V1 **-* D2CKY0_9SOLA); contains Interpro domain(s) IPR000073 Alpha/beta hydrolase fold-1 chr08_pseudomolecule_IMGAG_V3.5 963062-964839 E	1753.25	559.705	-1.64554	1.90293e-08
Medtr5g041780.1	Methyltransferase-like protein 7A (AHRD V1 *-*- Q9H8H3); contains Interpro domain(s) IPR013216 Methyltransferase type 11 chr05_pseudomolecule_IMGAG_V3.5 17932937-17928622 E	458.065	78.4744	-2.53014	6.75339e-33
Medtr6g078280.1	Miraculin (AHRD V1 ***- P13087); contains Interpro domain(s) IPR002160 Proteinase inhibitor I3, Kunitz legume chr06_pseudomolecule_IMGAG_V3.5 17557248-17559526 E	9758.11	110.28	-6.45449	2.19814e-05
Medtr6g078290.1	Miraculin (AHRD V1 ***- P13087); contains Interpro domain(s) IPR002160 Proteinase inhibitor I3, Kunitz legume chr06_pseudomolecule_IMGAG_V3.5 17561100-17562036 E	18192.9	1589.5	-3.5159	5.08243e-08
Medtr5g032420.1	Mitochondrial 2-oxoglutarate/malate carrier protein (AHRD V1 **** Q9CR62); contains Interpro domain(s) IPR001993 Mitochondrial substrate carrier chr05_pseudomolecule_IMGAG_V3.5 13491772-13493235 F	6530.83	1949.58	-1.74358	9.66965e-11
Medtr3g104810.1	Mitochondrial carrier-like protein (AHRD V1 ***- Q8L9F8_ARATH); contains Interpro domain(s) IPR002067 Mitochondrial carrier protein chr03_pseudomolecule_IMGAG_V3.5 36845669-36843914 F	629.258	387.47	-0.698138	0.0029087
Medtr3g092060.1	Mitochondrial chaperone BCS1 (AHRD V1 *--- P32839); contains Interpro domain(s) IPR003959 ATPase, AAA-type, core chr03_pseudomolecule_IMGAG_V3.5 31471579-31468614 E	908.053	503.721	-0.848877	3.38949e-05
Medtr8g068890.1	Mitochondrial substrate carrier family protein (Fragment) (AHRD V1 *-*- C6F9W9_9CONI); contains Interpro domain(s) IPR002113 Adenine nucleotide translocator 1 chr08_pseudomolecule_IMGAG_V3.5 17787276-17788718 F	140.032	61.3088	-1.17851	4.19288e-05
Medtr7g078690.1	Mitogen-activated protein kinase 4 (AHRD V1 **** Q84XZ6_PETCR); contains Interpro domain(s) IPR008351 JNK MAP kinase chr07_pseudomolecule_IMGAG_V3.5 22016186-22012185 E	512.913	317.138	-0.691869	0.00542129
Medtr5g017890.1	Mitogen-activated protein kinase kinase kinase A (AHRD V1 *-*- Q54R82); contains Interpro domain(s) IPR002290 Serine/threonine protein kinase chr05_pseudomolecule_IMGAG_V3.5 6370750-6365392 E	138.018	50.1484	-1.44251	3.94815e-06
Medtr8g073130.1	MLO-like protein 8 (AHRD V1 ***- O22757); contains Interpro domain(s) IPR004326 Mlo-related protein chr08_pseudomolecule_IMGAG_V3.5 19309712-19302982 E	1210.58	463.089	-1.38441	4.55082e-05
Medtr2g035460.1	Molybdenum cofactor sulfurase (AHRD V1 ***- A2VD33); contains Interpro domain(s) IPR005303 MOSC, N-terminal beta barrel chr02_pseudomolecule_IMGAG_V3.5 12601692-12596887 F	280.575	605.803	1.10771	0.00101583
Medtr3g109870.1	Monoglyceride lipase (AHRD V1 **-- Q99685) chr03_pseudomolecule_IMGAG_V3.5 39671352-39675633 E	1236.85	727.646	-0.764544	0.000308847
Medtr2g030480.1	MtN19 protein (AHRD V1 ***- O24097_MEDTR); contains Interpro domain(s) IPR011692 Stress up-regulated Nod 19 chr02_pseudomolecule_IMGAG_V3.5 10364699-10366615 H	128.715	65.564	-0.962535	0.0043167
Medtr7g086040.1	MtN20 protein (Fragment) (AHRD V1 ***- O24098_MEDTR); contains Interpro domain(s) IPR010666 Zinc finger, GRF-type chr07_pseudomolecule_IMGAG_V3.5 26014173-26015600 E	6559.53	10331.3	0.655278	0.00777164
Medtr3g111020.1	Multidrug and toxin extrusion protein 1 (AHRD V1 ***- A7KAU2); contains Interpro domain(s) IPR002528 Multi antimicrobial extrusion protein MatE chr03_pseudomolecule_IMGAG_V3.5 40143126-40144417 E	61.4277	12.3159	-2.22904	0.00552957
Medtr5g067460.1	Multidrug and toxin extrusion protein 1 (AHRD V1 ***- Q5RFD2); contains Interpro domain(s) IPR002528 Multi antimicrobial extrusion protein MatE chr05_pseudomolecule_IMGAG_V3.5 27526724-27524504 E	267.53	21.6195	-3.56944	6.12294e-43
Medtr5g011540.1	Multidrug and toxin extrusion protein 1 (AHRD V1 ***- Q8K0H1); contains Interpro domain(s) IPR002528 Multi antimicrobial extrusion protein MatE chr05_pseudomolecule_IMGAG_V3.5 3109758-3111781 F	163.933	440.285	1.41983	0.00182767
Medtr5g094830.1	Multidrug resistance protein ABC transporter family (AHRD V1 **** B9GJX7_POPTR); contains Interpro domain(s) IPR001140 ABC transporter, transmembrane region chr05_pseudomolecule_IMGAG_V3.5 40415181-40408773 E	2655.47	1323.13	-1.00446	4.55903e-08
AC235757_49.1	Multidrug resistance protein ABC transporter family (Fragment) (AHRD V1 **-- B9MWQ7_POPTR); contains Interpro domain(s) IPR001140 ABC transporter, transmembrane region AC235757.1 217448-224463 E	1486.26	3216.32	1.1132	0.00262218
Medtr1g099280.1	Multidrug resistance protein ABC transporter family (Fragment) (AHRD V1 ***- B9N9A1_POPTR); contains Interpro domain(s) IPR001140 ABC transporter, transmembrane region chr01_pseudomolecule_IMGAG_V3.5 28749276-28756600 E	784.727	452.893	-0.791675	0.000383919
Medtr7g093010.1	Myb family transcription factor APL (AHRD V1 *-*- Q9SAK5); contains Interpro domain(s) IPR006447 Myb-like DNA-binding region, SHAQKYF class chr07_pseudomolecule_IMGAG_V3.5 29640418-29637790 H	247.306	73.6578	-1.73375	2.16008e-11
Medtr7g086960.1	Myb-like protein A (AHRD V1 *-*- P34127); contains Interpro domain(s) IPR017930 Myb-type HTH DNA-binding domain chr07_pseudomolecule_IMGAG_V3.5 26481295-26478687 E	170.876	61.5705	-1.45781	4.93153e-07
Medtr1g043080.1	Myb-related protein P (AHRD V1 *-*- P27898); contains Interpro domain(s) IPR015495 Myb transcription factor chr01_pseudomolecule_IMGAG_V3.5 12415300-12413305 E	294.039	135.391	-1.11316	0.00179841
Medtr6g088450.1	Myo-inositol transporter 1 (AHRD V1 **** P30605); contains Interpro domain(s) IPR003663 Sugar/inositol transporter chr06_pseudomolecule_IMGAG_V3.5 21207798-21204918 E	116.543	37.31	-1.61739	0.000360553
Medtr1g114540.1	Myosin-like protein (AHRD V1 ***- Q9LHE9_ARATH); contains Interpro domain(s) IPR001609 Myosin head, motor region chr01_pseudomolecule_IMGAG_V3.5 33235604-33251656 E	1556.07	966.62	-0.686318	0.00108932
Medtr2g089120.1	Myrcene synthase, chloroplastic (AHRD V1 **** Q93X23); contains Interpro domain(s) IPR005630 Terpene synthase, metal-binding domain chr02_pseudomolecule_IMGAG_V3.5 27889637-27894235 E	902.345	244.544	-1.8793	5.10124e-24
Medtr7g085260.1	NAC domain protein (AHRD V1 **-- B2ZGR5_SOYBN); contains Interpro domain(s) IPR003441 No apical meristem (NAM) protein chr07_pseudomolecule_IMGAG_V3.5 25579979-25585290 E	2470.14	1510.18	-0.709504	0.000431295
Medtr8g099750.1	NAC domain protein (AHRD V1 ***- B2ZGQ7_SOYBN); contains Interpro domain(s) IPR003441 No apical meristem (NAM) protein chr08_pseudomolecule_IMGAG_V3.5 28829086-28830400 E	12.7627	86.7901	2.6733	0.000245289
Medtr5g090970.1	NAC domain protein IPR003441 (AHRD V1 ***- B9GK44_POPTR); contains Interpro domain(s) IPR003441 No apical meristem (NAM) protein chr05_pseudomolecule_IMGAG_V3.5 38593771-38597396 F	150.294	22.9673	-2.65822	0.000912441
Medtr8g069160.1	NAC domain protein IPR003441 (AHRD V1 ***- B9H2Q1_POPTR); contains Interpro domain(s) IPR003441 No apical meristem (NAM) protein chr08_pseudomolecule_IMGAG_V3.5 17909869-17906578 F	204.303	117.857	-0.788527	0.00717836
Medtr5g014300.1	NAC domain protein IPR003441 (AHRD V1 ***- B9MU01_POPTR); contains Interpro domain(s) IPR003441 No apical meristem (NAM) protein chr05_pseudomolecule_IMGAG_V3.5 4518883-4522886 E	49.2899	207.695	2.05306	2.09193e-09
Medtr2g068880.1	NAC domain-containing protein 42 (AHRD V1 ***- Q9SK55); contains Interpro domain(s) IPR003441 No apical meristem (NAM) protein chr02_pseudomolecule_IMGAG_V3.5 21911166-21914666 E	48.6506	10.6897	-2.08657	1.38413e-05
Medtr3g096400.1	NAC domain-containing protein 68 (AHRD V1 ***- Q52QH4); contains Interpro domain(s) IPR003441 No apical meristem (NAM) protein chr03_pseudomolecule_IMGAG_V3.5 33277157-33275258 E	148.597	37.0212	-1.9762	7.81237e-11
Medtr2g062730.1	NAC domain-containing protein 76 (AHRD V1 *-*- Q5Z6B6); contains Interpro domain(s) IPR003441 No apical meristem (NAM) protein chr02_pseudomolecule_IMGAG_V3.5 19703413-19707259 E	811.567	338.388	-1.25955	0.00289465
Medtr4g075980.1	NAC domain-containing protein 78 (AHRD V1 *-*- Q84K00); contains Interpro domain(s) IPR003441 No apical meristem (NAM) protein chr04_pseudomolecule_IMGAG_V3.5 24422275-24424855 E	68.9033	19.2718	-1.78588	0.000523733
Medtr2g014680.1	NAC domain-containing protein 8 (AHRD V1 *-*- Q6NQK2); contains Interpro domain(s) IPR003441 No apical meristem (NAM) protein chr02_pseudomolecule_IMGAG_V3.5 4491531-4495180 E	156.759	47.8328	-1.6918	1.93391e-09
Medtr1g014320.1	NADP-dependent glyceraldehyde-3-phosphate dehydrogenase (AHRD V1 **** B4FR32_MAIZE); contains Interpro domain(s) IPR015590 Aldehyde dehydrogenase chr01_pseudomolecule_IMGAG_V3.5 3773234-3768942 E	7594.8	965.958	-2.97368	4.91132e-28
Medtr2g036240.1	Narbonin (AHRD V1 ***- Q08884_VICNA); contains Interpro domain(s) IPR001223 Glycoside hydrolase, family 18, catalytic domain chr02_pseudomolecule_IMGAG_V3.5 13099414-13100681 E	361.644	173.956	-1.05156	9.61772e-06
Medtr4g014160.1	NBS-containing resistance-like protein (Fragment) (AHRD V1 *-*- A8BNW0_PLAAC); contains Interpro domain(s) IPR002182 NB-ARC chr04_pseudomolecule_IMGAG_V3.5 3063892-3068059 E	219.133	52.9636	-2.02832	1.55648e-15
Medtr5g028070.1	NBS-containing resistance-like protein (Fragment) (AHRD V1 *-*- C7A708_CORAV); contains Interpro domain(s) IPR002182 NB-ARC chr05_pseudomolecule_IMGAG_V3.5 11482410-11487213 E	1510.58	843.535	-0.83983	0.000484922
Medtr4g023040.1	NBS-containing resistance-like protein (Fragment) (AHRD V1 *-*- C7A7L0_CORAV); contains Interpro domain(s) IPR002182 NB-ARC chr04_pseudomolecule_IMGAG_V3.5 6639246-6634510 E	431.137	230.748	-0.898931	7.98845e-05
Medtr4g023260.1	NBS-containing resistance-like protein (Fragment) (AHRD V1 *-*- C7A7L0_CORAV); contains Interpro domain(s) IPR002182 NB-ARC chr04_pseudomolecule_IMGAG_V3.5 6723534-6718084 E	379.345	211.276	-0.841364	0.000421529
Medtr5g027870.1	Nbs-lrr resistance protein (AHRD V1 ***- B9MU97_POPTR); contains Interpro domain(s) IPR002182 NB-ARC chr05_pseudomolecule_IMGAG_V3.5 11380278-11383649 E	94.8803	33.9571	-1.45565	2.61359e-05
Medtr1g021110.1	Nbs-lrr resistance protein (AHRD V1 ***- B9MVJ7_POPTR); contains Interpro domain(s) IPR002182 NB-ARC chr01_pseudomolecule_IMGAG_V3.5 6391332-6395297 E	1889.99	1200.97	-0.653739	0.00213824
Medtr3g055230.1	Nbs-lrr resistance protein (Fragment) (AHRD V1 *-*- B9I7M1_POPTR); contains Interpro domain(s) IPR002182 NB-ARC chr03_pseudomolecule_IMGAG_V3.5 17181032-17175369 E	349.578	213.695	-0.707448	0.00525892
Medtr5g082150.1	Nematode resistance HS1pro1 protein (AHRD V1 ***- B5AE23_SOYBN); contains Interpro domain(s) IPR009743 Hs1pro-1, C-terminal chr05_pseudomolecule_IMGAG_V3.5 34272758-34270412 E	125.385	56.4351	-1.13782	0.0017434
Medtr3g101970.1	N-hydroxycinnamoyl/benzoyltransferase 4 (AHRD V1 ***- Q00M86_SOYBN); contains Interpro domain(s) IPR003480 Transferase chr03_pseudomolecule_IMGAG_V3.5 36038560-36036988 E	1366.7	891.337	-0.616091	0.00806025
Medtr3g101900.1	N-hydroxycinnamoyl/benzoyltransferase 6 (AHRD V1 ***- Q00M84_SOYBN); contains Interpro domain(s) IPR003480 Transferase chr03_pseudomolecule_IMGAG_V3.5 36009158-36007512 F	542.592	185.711	-1.54172	1.11738e-10
Medtr3g073180.1	Nitrate reductase (Fragment) (AHRD V1 **** Q9SYR0_SOYBN); contains Interpro domain(s) IPR012137 Nitrate reductase NADH dependant chr03_pseudomolecule_IMGAG_V3.5 23803048-23799490 E	4886.25	1842.07	-1.40692	4.58833e-17
Medtr4g101380.1	Nitrate transporter (AHRD V1 **** Q7XAK5_PRUPE); contains Interpro domain(s) IPR000109 TGF-beta receptor, type I/II extracellular region chr04_pseudomolecule_IMGAG_V3.5 35047934-35052450 E	1048.22	470.935	-1.15266	2.4294e-09
Medtr2g008560.1	Non-specific lipid-transfer protein (AHRD V1 ***- C6T603_SOYBN); contains Interpro domain(s) IPR013770 Plant lipid transfer protein and hydrophobic protein, helical chr02_pseudomolecule_IMGAG_V3.5 1647899-1646837 E	201.979	3.48758	-5.49925	0.00479672
Medtr7g082640.1	Non-specific lipid-transfer protein 2 (AHRD V1 ***- P82353); contains Interpro domain(s) IPR013770 Plant lipid transfer protein and hydrophobic protein, helical chr07_pseudomolecule_IMGAG_V3.5 24180813-24180090 E	114.746	628.567	2.44339	1.73415e-06
Medtr8g086520.1	Nucleobase ascorbate transporter (AHRD V1 **** B9H2G7_POPTR); contains Interpro domain(s) IPR006043 Xanthine/uracil/vitamin C permease chr08_pseudomolecule_IMGAG_V3.5 23874630-23878852 E	39.7795	117.971	1.5447	3.33358e-05
Medtr6g070920.1	Nudix hydrolase 4 (AHRD V1 ***- Q9LE73); contains Interpro domain(s) IPR000086 NUDIX hydrolase domain chr06_pseudomolecule_IMGAG_V3.5 14473391-14475554 E	93.2986	34.9473	-1.39135	0.000130639
Medtr4g097440.1	Ocs element-binding factor 1 (AHRD V1 *-** P24068); contains Interpro domain(s) IPR011616 bZIP transcription factor, bZIP-1 chr04_pseudomolecule_IMGAG_V3.5 33634242-33635178 E	310.311	702.354	1.17589	0.00017552
Medtr3g084520.1	O-glucosyltransferase 3 (AHRD V1 ***- A5HJ40_9ROSI); contains Interpro domain(s) IPR002213 UDP-glucuronosyl/UDP-glucosyltransferase chr03_pseudomolecule_IMGAG_V3.5 27447232-27442007 E	2033.15	668.402	-1.60348	1.41575e-20
Medtr7g012020.1	O-methyltransferase (Fragment) (AHRD V1 *-** Q94L17_BRANA); contains Interpro domain(s) IPR016461 O-methyltransferase, COMT, eukaryota chr07_pseudomolecule_IMGAG_V3.5 2843241-2839948 E	4779.04	2804.21	-0.768911	0.00532269
Medtr5g074580.1	O-methyltransferase 3 (AHRD V1 ***- B0ZB57_HUMLU); contains Interpro domain(s) IPR016461 O-methyltransferase, COMT, eukaryota chr05_pseudomolecule_IMGAG_V3.5 30701972-30704427 E	140.4	5.21322	-4.5083	5.9145e-09
Medtr3g114010.1	Os01g0873900 protein (Fragment) (AHRD V1 *-*- Q0JHA9_ORYSJ); contains Interpro domain(s) IPR007700 Protein of unknown function DUF668 chr03_pseudomolecule_IMGAG_V3.5 41041806-41047701 E	634.102	249.299	-1.34333	0.001105
Medtr8g095080.1	Os01g0873900 protein (Fragment) (AHRD V1 *-*- Q0JHA9_ORYSJ); contains Interpro domain(s) IPR007700 Protein of unknown function DUF668 chr08_pseudomolecule_IMGAG_V3.5 27554657-27566235 E	595.778	322.362	-0.884042	6.11028e-05
Medtr7g082530.2	Os05g0550800 protein (Fragment) (AHRD V1 *-*- Q0DG65_ORYSJ); contains Interpro domain(s) IPR002290 Serine/threonine protein kinase chr07_pseudomolecule_IMGAG_V3.5 24145238-24136900 E	123.737	50.2634	-1.28289	5.21839e-05
Medtr8g101650.1	Os08g0151000 protein (Fragment) (AHRD V1 *-*- Q0J805_ORYSJ); contains Interpro domain(s) IPR006447 Myb-like DNA-binding region, SHAQKYF class chr08_pseudomolecule_IMGAG_V3.5 29463437-29456856 E	165.106	352.632	1.09014	0.000137515
Medtr4g094240.1	Os08g0485000 protein (Fragment) (AHRD V1 *-*- Q0J4W5_ORYSJ); contains Interpro domain(s) IPR006766 Phosphate-induced protein 1 conserved region chr04_pseudomolecule_IMGAG_V3.5 32542366-32543653 F	803.731	1369.53	0.768152	0.00358732
Medtr8g093550.1	Os12g0190400 protein (Fragment) (AHRD V1 *-*- Q0IPK5_ORYSJ); contains Interpro domain(s) IPR000192 Aminotransferase, class V/Cysteine desulfurase chr08_pseudomolecule_IMGAG_V3.5 26838286-26844046 E	518.347	59.7454	-3.09585	1.4321e-06
Medtr3g101400.1	Patatin-like protein (AHRD V1 ***- Q29VI1_GOSHI); contains Interpro domain(s) IPR002641 Patatin chr03_pseudomolecule_IMGAG_V3.5 35733833-35735883 E	121.377	34.4506	-1.78745	6.32518e-09
Medtr5g017680.1	Patatin-like protein 1 (AHRD V1 ***- Q9FZ09_TOBAC); contains Interpro domain(s) IPR002641 Patatin chr05_pseudomolecule_IMGAG_V3.5 6252600-6250024 E	188.06	29.9543	-2.61063	3.25679e-14
Medtr2g010590.1	Pathogenesis-related protein 1a (AHRD V1 *-*- Q00MX6_MALDO); contains Interpro domain(s) IPR001283 Allergen V5/Tpx-1 related chr02_pseudomolecule_IMGAG_V3.5 2568981-2570759 H	5911.44	823.702	-2.84181	1.61456e-34
Medtr2g010600.1	Pathogenesis-related protein 1a (AHRD V1 ***- B5QTD3_BETVU); contains Interpro domain(s) IPR001283 Allergen V5/Tpx-1 related chr02_pseudomolecule_IMGAG_V3.5 2572060-2574224 E	1818.51	132.033	-3.77369	0.000136776
Medtr2g035150.1	Pathogenesis-related protein PR10 (Fragment) (AHRD V1 **-- O24263_PEA); contains Interpro domain(s) IPR000916 Bet v I allergen chr02_pseudomolecule_IMGAG_V3.5 12335616-12336556 F	3052.49	199.115	-3.93156	0.00326772
Medtr5g010640.1	Pathogenesis-related thaumatin-like protein (Fragment) (AHRD V1 *-*- A8W7L2_COFAR); contains Interpro domain(s) IPR001938 Thaumatin, pathogenesis-related chr05_pseudomolecule_IMGAG_V3.5 2656273-2643552 E	83785.9	41135.4	-1.02631	2.81126e-09
Medtr6g078120.1	Pathogen-inducible trypsin-inhibitor-like protein (AHRD V1 **** Q6ISX8_MEDTR); contains Interpro domain(s) IPR011065 Kunitz inhibitor ST1-like chr06_pseudomolecule_IMGAG_V3.5 17512394-17513333 F	634.553	3.99246	-6.99212	2.93199e-151
Medtr3g086320.1	Pectate lyase (AHRD V1 ***- Q2Z1Y4_PRUMU); contains Interpro domain(s) IPR002022 Pectate lyase/Amb allergen chr03_pseudomolecule_IMGAG_V3.5 28357429-28359629 E	314.048	529.14	0.750804	0.00897005
Medtr1g083520.1	Pectinesterase (AHRD V1 ***- B9RFE2_RICCO); contains Interpro domain(s) IPR000070 Pectinesterase, catalytic chr01_pseudomolecule_IMGAG_V3.5 21680206-21678008 E	342.243	59.1172	-2.51338	2.22612e-09
Medtr3g010770.1	Pectinesterase (AHRD V1 ***- B9RPV5_RICCO); contains Interpro domain(s) IPR000070 Pectinesterase, catalytic chr03_pseudomolecule_IMGAG_V3.5 2505387-2510668 E	805.075	245.049	-1.71197	0.00579485
Medtr7g050950.1	Pectinesterase (AHRD V1 ***- Q84UI7_PEA); contains Interpro domain(s) IPR000070 Pectinesterase, catalytic chr07_pseudomolecule_IMGAG_V3.5 13044264-13046453 E	87.6094	185.372	1.07265	0.00197293
Medtr1g008140.1	Pectinesterase (Fragment) (AHRD V1 ***- B9I5B4_POPTR); contains Interpro domain(s) IPR000070 Pectinesterase, catalytic chr01_pseudomolecule_IMGAG_V3.5 1318685-1314837 F	856.939	1903.02	1.1501	1.18331e-06
Medtr3g010780.1	Pectinesterase (Fragment) (AHRD V1 ***- D1I6T6_VITVI); contains Interpro domain(s) IPR000070 Pectinesterase, catalytic chr03_pseudomolecule_IMGAG_V3.5 2516346-2511222 E	91.441	7.22707	-3.49008	1.39317e-13
Medtr1g086540.1	Pectinesterase (Fragment) (AHRD V1 **** B9I9F4_POPTR); contains Interpro domain(s) IPR000070 Pectinesterase, catalytic chr01_pseudomolecule_IMGAG_V3.5 23075918-23077965 E	35.5477	2.13826	-3.54175	5.2505e-09
Medtr2g033630.1	Pectinesterase inhibitor (AHRD V1 ***- P83326); contains Interpro domain(s) IPR006501 Pectinesterase inhibitor chr02_pseudomolecule_IMGAG_V3.5 11620952-11621796 F	3418.24	825.362	-2.04883	2.35963e-27
Medtr3g072490.1	Pentatricopeptide repeat-containing protein At2g21090 (AHRD V1 ***- Q9SKQ4) chr03_pseudomolecule_IMGAG_V3.5 23405446-23402312 H	64.2687	14.8517	-2.04175	4.99193e-06
Medtr7g058380.1	Pentatricopeptide repeat-containing protein At5g43790 (AHRD V1 ***- Q9FG85); contains Interpro domain(s) IPR002885 Pentatricopeptide repeat chr07_pseudomolecule_IMGAG_V3.5 15154405-15153656 H	14.1881	49.7171	1.73953	0.00577893
Medtr3g051460.1	Peptide methionine sulfoxide reductase (AHRD V1 **** Q84L12_GOSBA); contains Interpro domain(s) IPR002569 Methionine sulphoxide reductase A chr03_pseudomolecule_IMGAG_V3.5 16134321-16131159 E	426.561	209.228	-1.02417	6.67205e-06
Medtr6g008690.1	Peptide transporter family 2 (AHRD V1 **** Q17758); contains Interpro domain(s) IPR000109 TGF-beta receptor, type I/II extracellular region chr06_pseudomolecule_IMGAG_V3.5 1870140-1865206 E	118.361	363.54	1.61075	1.98448e-06
Medtr4g098800.1	Peptide transporter PTR1 (AHRD V1 **** Q9M390); contains Interpro domain(s) IPR000109 TGF-beta receptor, type I/II extracellular region chr04_pseudomolecule_IMGAG_V3.5 34286498-34292918 E	210.643	1046.43	2.30714	9.05402e-07
Medtr5g014150.1	Peptide transporter PTR1 (AHRD V1 **** Q9M390); contains Interpro domain(s) IPR000109 TGF-beta receptor, type I/II extracellular region chr05_pseudomolecule_IMGAG_V3.5 4456463-4450963 E	731.428	3142.15	2.10146	2.73643e-16
Medtr7g005930.1	Peptide transporter PTR1 (AHRD V1 **** Q9M390); contains Interpro domain(s) IPR000109 TGF-beta receptor, type I/II extracellular region chr07_pseudomolecule_IMGAG_V3.5 600033-603021 E	154.265	322.071	1.05712	0.000515162
Medtr7g098090.1	Peptide transporter PTR3-B (AHRD V1 **** Q9FNL8); contains Interpro domain(s) IPR000109 TGF-beta receptor, type I/II extracellular region chr07_pseudomolecule_IMGAG_V3.5 30421291-30417723 E	707.278	1450.77	1.03543	4.86556e-05
Medtr3g117750.1	Peptidyl-prolyl cis-trans isomerase (AHRD V1 ***- A8CYN7_GERHY); contains Interpro domain(s) IPR002130 Peptidyl-prolyl cis-trans isomerase, cyclophilin-type chr03_pseudomolecule_IMGAG_V3.5 42893575-42894359 F	30.0063	132.517	2.10639	0.000730338
Medtr2g029730.1	Peroxidase (AHRD V1 ***- O22443_SOYBN); contains Interpro domain(s) IPR000823 Plant peroxidase chr02_pseudomolecule_IMGAG_V3.5 9988324-9990303 F	1319.13	98.4041	-3.73123	8.20057e-09
Medtr2g029740.1	Peroxidase (AHRD V1 **** A4UN77_MEDTR); contains Interpro domain(s) IPR000823 Plant peroxidase chr02_pseudomolecule_IMGAG_V3.5 9994261-9997014 F	27466.7	7343.03	-1.90309	1.14112e-08
Medtr2g029850.1	Peroxidase (AHRD V1 **** Q40366_MEDSA); contains Interpro domain(s) IPR000823 Plant peroxidase chr02_pseudomolecule_IMGAG_V3.5 10055774-10058439 E	631.153	384.355	-0.714086	0.00622951
Medtr5g014100.1	Peroxidase 20 (AHRD V1 ***- Q9SLH7); contains Interpro domain(s) IPR000823 Plant peroxidase chr05_pseudomolecule_IMGAG_V3.5 4425066-4426855 E	412.205	240.397	-0.77545	0.00173681
Medtr4g114450.1	Peroxidase 25 (AHRD V1 **** O80822); contains Interpro domain(s) IPR000823 Plant peroxidase chr04_pseudomolecule_IMGAG_V3.5 39252033-39249911 E	37.4815	129.927	1.76653	0.000718948
Medtr1g086320.1	Peroxidase 5 (AHRD V1 **** A7QEU4); contains Interpro domain(s) IPR000823 Plant peroxidase chr01_pseudomolecule_IMGAG_V3.5 22980649-22982245 E	256.172	35.3718	-2.82184	6.87131e-07
Medtr2g040000.1	Peroxidase 59 (AHRD V1 ***- Q39034); contains Interpro domain(s) IPR000823 Plant peroxidase chr02_pseudomolecule_IMGAG_V3.5 14884019-14879815 F	1238.43	4712.92	1.92725	4.5729e-06
Medtr5g043930.1	PEThy ZPT4-2 (AHRD V1 *-*- P93718_PETHY); contains Interpro domain(s) IPR007087 Zinc finger, C2H2-type chr05_pseudomolecule_IMGAG_V3.5 18886718-18882419 E	510.676	318.867	-0.677756	0.00844865
Medtr5g098720.1	Phenylalanine ammonia-lyase (AHRD V1 **** B9S0K2_RICCO); contains Interpro domain(s) IPR005922 Phenylalanine ammonia-lyase chr05_pseudomolecule_IMGAG_V3.5 42175998-42179016 E	780.164	206.698	-1.91114	4.93866e-11
Medtr7g101680.1	Phenylalanine ammonia-lyase (AHRD V1 **** Q1AJZ5_TRIPR); contains Interpro domain(s) IPR005922 Phenylalanine ammonia-lyase chr07_pseudomolecule_IMGAG_V3.5 32387318-32388943 E	1898.42	1076.42	-0.817982	0.000456877
Medtr1g064090.1	Phenylalanine ammonia-lyase (AHRD V1 **** Q2PEV0_TRIPR); contains Interpro domain(s) IPR005922 Phenylalanine ammonia-lyase chr01_pseudomolecule_IMGAG_V3.5 16406144-16401537 F	3851.13	1869.26	-1.04242	2.92263e-06
Medtr1g021070.1	Pheromone receptor-like protein (Fragment) (AHRD V1 *-*- Q7XHJ1_QUERO); contains Interpro domain(s) IPR012442 Protein of unknown function DUF1645 chr01_pseudomolecule_IMGAG_V3.5 6367908-6369665 E	5625.63	3415.95	-0.719563	0.00018768
Medtr3g101320.1	Pheromone receptor-like protein (Fragment) (AHRD V1 *-*- Q7XHJ1_QUERO); contains Interpro domain(s) IPR012442 Protein of unknown function DUF1645 chr03_pseudomolecule_IMGAG_V3.5 35688247-35687104 F	446.398	239.241	-0.897077	8.12856e-05
Medtr3g076950.1	Phloem specific protein (Fragment) (AHRD V1 ***- A3FF19_PEA) chr03_pseudomolecule_IMGAG_V3.5 24313537-24312848 E	91.6978	302.133	1.70934	0.00120074
Medtr2g077690.1	Pho1-like protein (AHRD V1 ***- B9HKS4_POPTR); contains Interpro domain(s) IPR004342 EXS, C-terminal chr02_pseudomolecule_IMGAG_V3.5 24005397-24014743 E	341.559	1491.56	2.12337	1.30343e-05
Medtr1g094010.1	Phosphoenolpyruvate carboxylase (AHRD V1 ***- Q6Q2Z9_SOYBN); contains Interpro domain(s) IPR015813 Pyruvate/Phosphoenolpyruvate kinase, catalytic core chr01_pseudomolecule_IMGAG_V3.5 26612727-26606865 E	331.655	795.512	1.25967	0.00593297
Medtr2g076670.1	Phosphoenolpyruvate-carboxylase (AHRD V1 **** O82723_VICFA); contains Interpro domain(s) IPR015813 Pyruvate/Phosphoenolpyruvate kinase, catalytic core chr02_pseudomolecule_IMGAG_V3.5 23586122-23591708 F	26960.2	44753.9	0.731165	0.00281287
Medtr6g069600.1	Phosphoethanolamine N-methyltransferase (AHRD V1 **** Q4H1G5_BETVU); contains Interpro domain(s) IPR013216 Methyltransferase type 11 chr06_pseudomolecule_IMGAG_V3.5 14147676-14155524 F	109.156	7.11407	-3.76298	3.94092e-23
AC235757_9.1	Phosphoethanolamine/phosphocholine phosphatase (AHRD V1 *-*- O73884); contains Interpro domain(s) IPR006384 Pyridoxal phosphate phosphatase-related AC235757.1 40572-38737 E	365.42	1595.91	2.12372	5.54815e-07
Medtr7g079530.1	Phosphoglycolate phosphatase 1 (AHRD V1 *-*- Q9S586); contains Interpro domain(s) IPR006402 HAD-superfamily hydrolase, subfamily IA, variant 3 chr07_pseudomolecule_IMGAG_V3.5 22451647-22449007 F	268.757	160.313	-0.741798	0.00952713
Medtr3g070710.1	Phosphoinositide phospholipase C 6 (AHRD V1 **** Q8GV43); contains Interpro domain(s) IPR017946 PLC-like phosphodiesterase, TIM beta/alpha-barrel domain chr03_pseudomolecule_IMGAG_V3.5 22379710-22384601 E	101.197	23.5333	-2.05854	7.91891e-07
Medtr5g011050.1	Phospholipase D (AHRD V1 **** Q9XGT0_GOSHI); contains Interpro domain(s) IPR011402 Phospholipase D, plant chr05_pseudomolecule_IMGAG_V3.5 2872473-2867595 E	783.844	365.763	-1.09756	0.00334147
Medtr5g027530.1	Phosphoribulokinase (Fragment) (AHRD V1 ***- P93681_PEA); contains Interpro domain(s) IPR006082 Phosphoribulokinase chr05_pseudomolecule_IMGAG_V3.5 11227579-11224051 E	993.515	350.767	-1.49937	8.77877e-10
Medtr3g030850.1	Photosystem II 5 kDa protein, chloroplastic (AHRD V1 ***- P31336) chr03_pseudomolecule_IMGAG_V3.5 9227260-9225854 F	41.1624	94.196	1.17494	0.00252186
Medtr2g096670.1	p-hydroxybenzoic acid efflux pump subunit aaeB (AHRD V1 *-*- B1JKI3) chr02_pseudomolecule_IMGAG_V3.5 30031061-30025049 E	108.536	613.69	2.48845	0.00613204
Medtr5g094250.1	Pirin-like protein (AHRD V1 ***- Q9SEE4); contains Interpro domain(s) IPR012093 Pirin chr05_pseudomolecule_IMGAG_V3.5 40127514-40130325 E	143.558	55.6379	-1.35181	6.58658e-06
Medtr2g102660.1	Pleiotropic drug resistance protein (AHRD V1 ***- C8CA13_CUCSA); contains Interpro domain(s) IPR013525 ABC-2 type transporter chr02_pseudomolecule_IMGAG_V3.5 33175782-33167962 E	120.169	40.9841	-1.52911	1.51234e-06
Medtr2g102670.1	Pleiotropic drug resistance protein (AHRD V1 ***- C8CA13_CUCSA); contains Interpro domain(s) IPR013525 ABC-2 type transporter chr02_pseudomolecule_IMGAG_V3.5 33187062-33179840 E	1358.84	596.735	-1.18586	3.14895e-10
Medtr7g098800.1	Pleiotropic drug resistance protein (AHRD V1 ***- C8CA13_CUCSA); contains Interpro domain(s) IPR013525 ABC-2 type transporter chr07_pseudomolecule_IMGAG_V3.5 30780928-30774023 H	29.2525	7.53809	-1.82507	0.00492803
Medtr5g079340.1	Polcalcin Nic t 2 (AHRD V1 *-*- Q8VWY7); contains Interpro domain(s) IPR011992 EF-Hand type chr05_pseudomolecule_IMGAG_V3.5 32914883-32913864 E	403.552	127.21	-1.65782	1.87032e-13
Medtr7g102730.1	Polyadenylate binding protein (AHRD V1 **** Q6E7B9_OIKDI); contains Interpro domain(s) IPR006515 Polyadenylate binding protein, human types 1, 2, 3, 4 chr07_pseudomolecule_IMGAG_V3.5 32940498-32936089 E	80.4235	29.1109	-1.43516	0.000146489
Medtr3g084380.1	Polygalacturonase 2 (Fragment) (AHRD V1 *-** Q6RX20_FICCA); contains Interpro domain(s) IPR012334 Pectin lyase fold chr03_pseudomolecule_IMGAG_V3.5 27371416-27374551 E	92.9104	2.00245	-4.96707	6.61423e-26
Medtr1g086390.1	Polygalacturonase At1g48100 (AHRD V1 ***- Q949Z1); contains Interpro domain(s) IPR012334 Pectin lyase fold chr01_pseudomolecule_IMGAG_V3.5 23012249-23015229 E	393.553	1128.85	1.51785	2.10305e-05
Medtr5g033680.1	Polygalacturonase At1g48100 (AHRD V1 ***- Q949Z1); contains Interpro domain(s) IPR012334 Pectin lyase fold chr05_pseudomolecule_IMGAG_V3.5 14093564-14090165 E	77.8404	281.068	1.83904	1.53955e-09
AC233100_39.1	Polygalacturonase inhibiting protein (AHRD V1 ***- A4GRE2_PRUPE); contains Interpro domain(s) IPR013210 Leucine-rich repeat, N-terminal AC233100.9 143552-144489 E	307.846	2.9464	-6.29021	0.00282051
AC235662_21.1	Polygalacturonase inhibiting protein (AHRD V1 ***- B7Z178_PEA); contains Interpro domain(s) IPR013210 Leucine-rich repeat, N-terminal AC235662.8 85111-82254 E	101.424	22.0291	-2.15303	1.55608e-06
AC233100_40.1	Polygalacturonase inhibiting protein (AHRD V1 ***- Q0WX05_SOYBN); contains Interpro domain(s) IPR013210 Leucine-rich repeat, N-terminal AC233100.9 146426-147637 E	858.01	10.2569	-6.25379	2.0647e-08
Medtr7g092730.1	Polygalacturonase inhibitor (AHRD V1 **** Q05091); contains Interpro domain(s) IPR013210 Leucine-rich repeat, N-terminal chr07_pseudomolecule_IMGAG_V3.5 29490502-29487883 E	1176.33	380.647	-1.62521	2.69716e-18
Medtr7g023630.1	Polygalacturonase inhibitor protein (Fragment) (AHRD V1 ***- B5KV06_HELAN); contains Interpro domain(s) IPR013210 Leucine-rich repeat, N-terminal chr07_pseudomolecule_IMGAG_V3.5 6139160-6138285 F	117.762	547.821	2.20826	0.000922385
Medtr7g023670.1	Polygalacturonase inhibitor protein (Fragment) (AHRD V1 **** Q2KT24_FRAAN); contains Interpro domain(s) IPR013210 Leucine-rich repeat, N-terminal chr07_pseudomolecule_IMGAG_V3.5 6156793-6155818 E	387.588	55.9535	-2.77038	1.44157e-13
Medtr2g035790.1	Polygalacturonase QRT3 (AHRD V1 **** O49432); contains Interpro domain(s) IPR011050 Pectin lyase fold/virulence factor chr02_pseudomolecule_IMGAG_V3.5 12738706-12741228 E	39.1317	109.292	1.45852	0.000639525
AC233669_7.1	Polyphosphoinositide binding protein Ssh1p (AHRD V1 **-* O48939_SOYBN); contains Interpro domain(s) IPR001251 Cellular retinaldehyde-binding/triple function, C-terminal AC233669.2 21538-17673 E	503.147	303.808	-0.725944	0.00237856
Medtr3g108320.1	Potassium channel (AHRD V1 ***- Q9SCF5_DAUCA); contains Interpro domain(s) IPR000595 Cyclic nucleotide-binding chr03_pseudomolecule_IMGAG_V3.5 38652492-38645317 E	2087.73	1254.62	-0.73423	0.000279723
Medtr4g113530.1	Potassium channel (AHRD V1 **** Q9LEG6_SOLLC); contains Interpro domain(s) IPR002110 Ankyrin chr04_pseudomolecule_IMGAG_V3.5 38810071-38803243 E	921.179	364.145	-1.33658	1.15793e-09
Medtr5g077770.1	Potassium channel SKOR (AHRD V1 ***- Q9M8S6); contains Interpro domain(s) IPR002110 Ankyrin chr05_pseudomolecule_IMGAG_V3.5 32204591-32193585 E	4645.46	1971.59	-1.23604	6.45958e-13
Medtr5g071860.1	Potassium transporter 2 (AHRD V1 **** B6U7Z6_MAIZE); contains Interpro domain(s) IPR018519 Potassium uptake protein, kup chr05_pseudomolecule_IMGAG_V3.5 29568951-29563731 E	187.085	68.1367	-1.44386	6.6818e-08
Medtr7g011330.1	Predicted small molecule transporter (AHRD V1 *-*- B9NEJ8_POPTR); contains Interpro domain(s) IPR004342 EXS, C-terminal chr07_pseudomolecule_IMGAG_V3.5 2503633-2494558 E	148.902	60.5442	-1.28432	2.28321e-05
AC202349_4.1	Probably inactive leucine-rich repeat receptor-like protein kinase At2g25790 (AHRD V1 ***- O82318); contains Interpro domain(s) IPR001611 Leucine-rich repeat AC202349.13 10889-11501 H	23.8241	3.88775	-2.3445	0.00104947
Medtr2g036490.1	Probably inactive receptor-like protein kinase At2g46850 (AHRD V1 *-*- Q8S8N4); contains Interpro domain(s) IPR017442 Serine/threonine protein kinase-related chr02_pseudomolecule_IMGAG_V3.5 13192553-13195142 E	266.742	99.7888	-1.40951	0.00773265
Medtr7g020820.2	Proline dehydrogenase (AHRD V1 **** Q6JA03_MEDSA); contains Interpro domain(s) IPR015659 Proline oxidase chr07_pseudomolecule_IMGAG_V3.5 4872311-4875163 E	254.562	447.514	0.811481	0.00761629
Medtr2g026780.1	Proline-rich protein (AHRD V1 *--- Q41125_PHAVU); contains Interpro domain(s) IPR013770 Plant lipid transfer protein and hydrophobic protein, helical chr02_pseudomolecule_IMGAG_V3.5 8619653-8622670 E	34.6782	8.59244	-1.89507	0.00217868
Medtr1g075380.1	Protease inhibitor (AHRD V1 ***- Q6YEY6_VITVI); contains Interpro domain(s) IPR000864 Proteinase inhibitor I13, potato inhibitor I chr01_pseudomolecule_IMGAG_V3.5 19109550-19111893 E	170.941	44.2027	-1.92743	6.02188e-12
Medtr7g065210.1	Protease inhibitor/seed storage/LTP family protein (Fragment) (AHRD V1 ***- B0L632_CICAR); contains Interpro domain(s) IPR003612 Plant lipid transfer protein/seed storage/trypsin-alpha amylase inhibitor chr07_pseudomolecule_IMGAG_V3.5 16832877-16831918 F	257.126	1350.31	2.38821	1.97455e-06
Medtr2g013000.1	Protein CHUP1, chloroplastic (AHRD V1 *-*- Q9LI74) chr02_pseudomolecule_IMGAG_V3.5 3608927-3612676 E	549.152	197.678	-1.4694	0.00571298
Medtr4g124070.1	Protein CHUP1, chloroplastic (AHRD V1 *-*- Q9LI74) chr04_pseudomolecule_IMGAG_V3.5 43153930-43163970 E	207.912	391.901	0.911274	0.00529686
Medtr5g072190.1	Protein FAR1-RELATED SEQUENCE 11 (AHRD V1 ***- Q9SY66); contains Interpro domain(s) IPR004330 Transcription factor, FAR1-related chr05_pseudomolecule_IMGAG_V3.5 29691355-29693862 H	338.909	681.615	1.00592	0.00323871
Medtr8g088410.1	Protein kinase 2B, chloroplastic (AHRD V1 ***- O49840); contains Interpro domain(s) IPR002290 Serine/threonine protein kinase chr08_pseudomolecule_IMGAG_V3.5 24835907-24842486 E	130.954	342.61	1.38073	5.76018e-05
Medtr4g115120.1	Protein kinase 2B, chloroplastic (AHRD V1 **** O49840); contains Interpro domain(s) IPR002290 Serine/threonine protein kinase chr04_pseudomolecule_IMGAG_V3.5 39722605-39718782 E	84.4194	189.172	1.15467	0.000439647
Medtr5g088400.1	Protein kinase 2B, chloroplastic (AHRD V1 **** O49840); contains Interpro domain(s) IPR002290 Serine/threonine protein kinase chr05_pseudomolecule_IMGAG_V3.5 37335114-37337919 E	1151.98	622.062	-0.88792	5.407e-06
Medtr5g035030.1	Protein kinase family protein (AHRD V1 ***- B2D2G8_BRAOL); contains Interpro domain(s) IPR002290 Serine/threonine protein kinase chr05_pseudomolecule_IMGAG_V3.5 14815265-14818922 E	567.166	1047.81	0.884368	0.00039935
Medtr5g075650.1	Protein kinase-like (AHRD V1 *-*- Q5QMM2_ORYSJ); contains Interpro domain(s) IPR002290 Serine/threonine protein kinase chr05_pseudomolecule_IMGAG_V3.5 31198869-31189908 E	1927.29	698.129	-1.46369	4.77725e-17
Medtr1g110570.1	Protein MKS1 (AHRD V1 *-*- Q8LGD5); contains Interpro domain(s) IPR008889 VQ chr01_pseudomolecule_IMGAG_V3.5 32626925-32626075 E	498.83	165.986	-1.58171	1.28529e-13
Medtr3g105730.1	Protein phosphatase 2C (AHRD V1 **** Q8S8Z0_MESCR); contains Interpro domain(s) IPR015655 Protein phosphatase 2C chr03_pseudomolecule_IMGAG_V3.5 37302734-37298961 E	204.892	44.072	-2.19158	1.12505e-16
Medtr7g060770.1	Protein phosphatase 2C 35 (AHRD V1 *-*- Q84T94); contains Interpro domain(s) IPR015655 Protein phosphatase 2C chr07_pseudomolecule_IMGAG_V3.5 16145734-16142885 E	52.9647	15.7889	-1.68451	0.000255022
Medtr1g019760.1	Protein phosphatase 2C-related (Fragment) (AHRD V1 *-*- Q1X8N2_PRUAR); contains Interpro domain(s) IPR015655 Protein phosphatase 2C chr01_pseudomolecule_IMGAG_V3.5 6167066-6161038 E	1749.39	643.851	-1.44064	0.000302201
Medtr3g090940.1	Protein RUPTURED POLLEN GRAIN 1 (AHRD V1 ***- Q8LFH5); contains Interpro domain(s) IPR018179 RAG1-activating protein 1 homologue chr03_pseudomolecule_IMGAG_V3.5 30823934-30825573 E	194.497	716.935	1.8767	0.000163589
AC235677_21.1	Protein SRG1 (AHRD V1 ***- Q39224); contains Interpro domain(s) IPR005123 Oxoglutarate and iron-dependent oxygenase AC235677.1 81700-82566 E	164.145	41.955	-1.94283	2.73199e-12
Medtr5g055820.1	Protein SRG1 (AHRD V1 ***- Q39224); contains Interpro domain(s) IPR005123 Oxoglutarate and iron-dependent oxygenase chr05_pseudomolecule_IMGAG_V3.5 22449472-22439276 E	554.046	318.223	-0.798043	0.000437179
Medtr3g102120.1	Protein ssh4 (AHRD V1 *--- Q4WRW0); contains Interpro domain(s) IPR003877 SPla/RYanodine receptor SPRY chr03_pseudomolecule_IMGAG_V3.5 36104161-36106732 E	601.502	244.605	-1.29463	3.50182e-06
Medtr2g042900.1	Protein TIFY 10B (AHRD V1 ***- Q9S7M2); contains Interpro domain(s) IPR010399 Tify chr02_pseudomolecule_IMGAG_V3.5 15604996-15607468 E	981.716	613.533	-0.677283	0.00185712
Medtr5g032720.1	Protein TRANSPARENT TESTA 12 (AHRD V1 ***- Q9LYT3); contains Interpro domain(s) IPR002528 Multi antimicrobial extrusion protein MatE chr05_pseudomolecule_IMGAG_V3.5 13665175-13669904 F	501.366	254.906	-0.973123	3.76993e-05
Medtr5g090280.1	Protein TRANSPARENT TESTA 12 (AHRD V1 ***- Q9LYT3); contains Interpro domain(s) IPR002528 Multi antimicrobial extrusion protein MatE chr05_pseudomolecule_IMGAG_V3.5 38271773-38274768 E	207.586	88.9283	-1.21379	5.14217e-06
Medtr1g108990.1	Protein TRANSPARENT TESTA 12 (AHRD V1 ***- Q9LYT3); contains Interpro domain(s) IPR015521 MATE family transporter related protein chr01_pseudomolecule_IMGAG_V3.5 32120282-32117117 E	428.186	206.632	-1.04757	4.94751e-06
AC151525_15.1	Protein unc-13 homolog B (AHRD V1 *--- O14795); contains Interpro domain(s) IPR018029 C2 membrane targeting protein AC151525.18 58439-60843 F	113.138	47.5301	-1.23383	0.000191773
Medtr3g099740.1	Purine permease 3 (AHRD V1 **** Q9FZ95); contains Interpro domain(s) IPR004853 Protein of unknown function DUF250 chr03_pseudomolecule_IMGAG_V3.5 34781579-34785039 E	5.50475	28.3287	2.17275	0.000432031
Medtr6g013050.1	Purple acid phosphatase (AHRD V1 **** A5YBN1_TOBAC); contains Interpro domain(s) IPR004843 Metallophosphoesterase chr06_pseudomolecule_IMGAG_V3.5 3241280-3237021 E	684.426	1646.84	1.2655	0.000662997
AC235757_50.1	Pyridoxal phosphate phosphatase PHOSPHO2 (AHRD V1 ***- Q9D9M5); contains Interpro domain(s) IPR016965 Pyridoxal phosphate phosphatase, PHOSPHO2 AC235757.1 226996-229678 E	1044.35	3905.74	1.90197	0.000433969
Medtr2g015560.1	Pyruvate decarboxylase (AHRD V1 ***- Q1I1D9_CITSI); contains Interpro domain(s) IPR012110 Pyruvate decarboxylase/indolepyruvate decarboxylase chr02_pseudomolecule_IMGAG_V3.5 4883300-4886916 F	14832.9	7372.53	-1.00847	8.04162e-05
Medtr5g046620.1	Pyruvate decarboxylase 1 (AHRD V1 ***- Q84V95_LOTCO) chr05_pseudomolecule_IMGAG_V3.5 20022235-20023330 E	414.116	46.7194	-3.12087	8.70179e-38
Medtr7g069500.1	Pyruvate decarboxylase isozyme 1 (AHRD V1 ***- B6SXK0_MAIZE); contains Interpro domain(s) IPR012110 Pyruvate decarboxylase/indolepyruvate decarboxylase chr07_pseudomolecule_IMGAG_V3.5 17837055-17840245 E	17693.2	5331.53	-1.73039	1.80872e-27
Medtr7g069540.1	Pyruvate decarboxylase isozyme 1 (AHRD V1 ***- Q684K0_LOTJA); contains Interpro domain(s) IPR012110 Pyruvate decarboxylase/indolepyruvate decarboxylase chr07_pseudomolecule_IMGAG_V3.5 17856436-17859704 E	1236.16	418.134	-1.56155	2.88823e-10
Medtr4g017200.1	Pyruvate decarboxylase isozyme 2 (AHRD V1 ***- B7ERZ5_ORYSJ); contains Interpro domain(s) IPR012110 Pyruvate decarboxylase/indolepyruvate decarboxylase chr04_pseudomolecule_IMGAG_V3.5 4418481-4421970 E	1162.94	59.3064	-4.27056	6.55077e-23
Medtr5g046610.1	Pyruvate decarboxylase isozyme 2 (AHRD V1 ***- B7ERZ5_ORYSJ); contains Interpro domain(s) IPR012110 Pyruvate decarboxylase/indolepyruvate decarboxylase chr05_pseudomolecule_IMGAG_V3.5 20018300-20021414 E	1275.7	163.205	-2.95885	3.75986e-19
Medtr7g009820.1	Quinohaemoprotein ethanol dehydrogenase type-1 (AHRD V1 *-*- Q46444); contains Interpro domain(s) IPR011047 Quinonprotein alcohol dehydrogenase-like chr07_pseudomolecule_IMGAG_V3.5 1738022-1742856 H	5083.51	1385.62	-1.87453	9.30681e-31
Medtr7g009780.1	Quinohaemoprotein ethanol dehydrogenase type-1 (AHRD V1 ***- Q46444); contains Interpro domain(s) IPR011047 Quinonprotein alcohol dehydrogenase-like chr07_pseudomolecule_IMGAG_V3.5 1719137-1715811 E	819.976	199.994	-2.03019	6.14285e-07
Medtr4g082970.1	Quinone oxidoreductase-like protein (AHRD V1 ***- Q8LDI4_ARATH); contains Interpro domain(s) IPR002085 Alcohol dehydrogenase superfamily, zinc-containing chr04_pseudomolecule_IMGAG_V3.5 28209866-28211892 E	42.0113	2.67374	-3.54939	1.11908e-10
Medtr1g015070.1	R111 (AHRD V1 *-*- D2CFI1_COFAR) chr01_pseudomolecule_IMGAG_V3.5 4083018-4088495 E	382.638	224.654	-0.76563	0.00292869
Medtr8g092020.1	Ras-related protein Rab7 (AHRD V1 ***- Q43463); contains Interpro domain(s) IPR003579 Ras small GTPase, Rab type chr08_pseudomolecule_IMGAG_V3.5 25988709-25991318 E	59.5051	12.6186	-2.15148	3.34501e-06
Medtr3g041560.1	Receptor kinase-like protein (AHRD V1 *-*- O24437_ORYLO); contains Interpro domain(s) IPR013210 Leucine-rich repeat, N-terminal chr03_pseudomolecule_IMGAG_V3.5 12542774-12545804 E	701.943	382.704	-0.873415	0.000238832
Medtr4g070970.1	Receptor protein kinase CLAVATA1 (AHRD V1 ***- Q9SYQ8); contains Interpro domain(s) IPR002290 Serine/threonine protein kinase chr04_pseudomolecule_IMGAG_V3.5 22312441-22316296 E	84.1498	172.563	1.02739	0.00306272
Medtr6g088510.1	Receptor protein kinase PERK1 (AHRD V1 ***- B6SXS9_MAIZE); contains Interpro domain(s) IPR002290 Serine/threonine protein kinase chr06_pseudomolecule_IMGAG_V3.5 21242714-21247727 E	69.444	24.9366	-1.44149	0.000496904
Medtr7g081720.1	Receptor protein kinase-like protein (AHRD V1 ***- C6ZS08_SOYBN); contains Interpro domain(s) IPR002290 Serine/threonine protein kinase chr07_pseudomolecule_IMGAG_V3.5 23654124-23650256 E	42.2781	124.28	1.53345	1.84282e-05
Medtr7g013350.1	Receptor-kinase like protein (AHRD V1 *-*- C6ZS05_SOYBN); contains Interpro domain(s) IPR002290 Serine/threonine protein kinase chr07_pseudomolecule_IMGAG_V3.5 3428305-3430234 E	54.5746	14.21	-1.86941	6.70939e-05
Medtr5g095120.1	Receptor-like kinase (AHRD V1 *-*- A7VM35_MARPO); contains Interpro domain(s) IPR013210 Leucine-rich repeat, N-terminal chr05_pseudomolecule_IMGAG_V3.5 40530994-40534104 E	124.312	17.7401	-2.74133	9.2503e-17
Medtr2g017470.1	Receptor-like protein kinase (AHRD V1 *-*- Q9FM23_ARATH); contains Interpro domain(s) IPR013210 Leucine-rich repeat, N-terminal chr02_pseudomolecule_IMGAG_V3.5 5263719-5267817 E	346.192	185.586	-0.895892	0.000164209
Medtr2g100470.1	Receptor-like protein kinase (AHRD V1 ***- Q9FN95_ARATH); contains Interpro domain(s) IPR002290 Serine/threonine protein kinase chr02_pseudomolecule_IMGAG_V3.5 32028172-32032358 E	45.9621	3.41707	-3.41034	0.00117348
Medtr5g086630.1	Receptor-like protein kinase 2 (AHRD V1 *-*- Q9LHP4); contains Interpro domain(s) IPR013210 Leucine-rich repeat, N-terminal chr05_pseudomolecule_IMGAG_V3.5 36425888-36422848 E	472.501	192.567	-1.29054	0.00747356
Medtr5g079980.1	Receptor-like protein kinase 2 (AHRD V1 *-*- Q9LHP4); contains Interpro domain(s) IPR013227 PAN-2 domain chr05_pseudomolecule_IMGAG_V3.5 33216228-33222238 E	123.561	45.5764	-1.41918	8.27371e-06
Medtr2g005810.1	Receptor-like protein kinase 2 (AHRD V1 ***- Q9LHP4); contains Interpro domain(s) IPR002290 Serine/threonine protein kinase chr02_pseudomolecule_IMGAG_V3.5 318179-322785 E	161.675	387.794	1.25701	0.00146344
AC202349_5.1	Receptor-like protein kinase 5 (AHRD V1 ***- P47735); contains Interpro domain(s) IPR001611 Leucine-rich repeat AC202349.13 11577-13318 E	105.501	37.1353	-1.48167	1.17481e-05
Medtr3g110450.1	Receptor-like protein kinase 5 (AHRD V1 ***- P47735); contains Interpro domain(s) IPR002290 Serine/threonine protein kinase chr03_pseudomolecule_IMGAG_V3.5 39926825-39930257 E	333.527	124.429	-1.41525	6.47542e-07
Medtr6g068970.1	Receptor-like protein kinase 5 (AHRD V1 ***- P47735); contains Interpro domain(s) IPR002290 Serine/threonine protein kinase chr06_pseudomolecule_IMGAG_V3.5 13852042-13848052 E	2807.94	1178.35	-1.25203	8.21023e-06
Medtr7g038420.1	Receptor-like protein kinase ANXUR2 (AHRD V1 ***- Q3E8W4); contains Interpro domain(s) IPR002290 Serine/threonine protein kinase chr07_pseudomolecule_IMGAG_V3.5 11131714-11127980 E	854.965	443.335	-0.945904	0.000360553
Medtr3g117850.1	Receptor-like protein kinase At3g21340 (AHRD V1 *-*- Q9LIG2); contains Interpro domain(s) IPR002290 Serine/threonine protein kinase chr03_pseudomolecule_IMGAG_V3.5 42935280-42931329 E	156.398	26.5123	-2.51626	0.000452609
Medtr2g100450.1	Receptor-like protein kinase At3g21340 (AHRD V1 ***- Q9LIG2); contains Interpro domain(s) IPR002290 Serine/threonine protein kinase chr02_pseudomolecule_IMGAG_V3.5 32018160-32024053 E	852.838	312.588	-1.44509	3.95724e-11
Medtr8g014760.1	Receptor-like protein kinase At3g21340 (AHRD V1 ***- Q9LIG2); contains Interpro domain(s) IPR002290 Serine/threonine protein kinase chr08_pseudomolecule_IMGAG_V3.5 3277533-3283904 E	1534.52	739.028	-1.05307	3.40953e-08
Medtr1g104850.1	Receptor-like protein kinase At3g21340 (AHRD V1 ***- Q9LIG2); contains Interpro domain(s) IPR013210 Leucine-rich repeat, N-terminal chr01_pseudomolecule_IMGAG_V3.5 30891547-30887700 E	1683.19	884.16	-0.928043	0.000307533
Medtr3g109820.1	Receptor-like protein kinase At5g59670 (AHRD V1 *-*- Q9FN94); contains Interpro domain(s) IPR002290 Serine/threonine protein kinase chr03_pseudomolecule_IMGAG_V3.5 39653629-39649070 E	435.241	1020.9	1.22806	3.58763e-07
Medtr2g075250.1	Receptor-like serine/threonine kinase (AHRD V1 ***- C6FF81_SOYBN); contains Interpro domain(s) IPR002290 Serine/threonine protein kinase chr02_pseudomolecule_IMGAG_V3.5 22946335-22957133 E	713.106	336.703	-1.08038	5.01253e-05
Medtr3g085370.1	REF/SRPP-like protein At1g67360 (AHRD V1 ***- Q9FYF7); contains Interpro domain(s) IPR008802 Rubber elongation factor chr03_pseudomolecule_IMGAG_V3.5 27855163-27852957 E	164.863	85.6305	-0.937043	0.00457017
Medtr2g013440.1	REF/SRPP-like protein At3g05500 (AHRD V1 ***- Q9MA63); contains Interpro domain(s) IPR008802 Rubber elongation factor chr02_pseudomolecule_IMGAG_V3.5 3806854-3808141 F	7088.64	3051.34	-1.2158	1.32825e-12
Medtr1g095050.1	Replication protein A1 (AHRD V1 ***- Q9FME0_ARATH); contains Interpro domain(s) IPR016027 Nucleic acid-binding, OB-fold-like chr01_pseudomolecule_IMGAG_V3.5 27080107-27081483 E	58.0991	23.0922	-1.29457	0.0059359
AC233160_1021.1	Resistance protein (Fragment) (AHRD V1 *-*- A3F244_PHAVU); contains Interpro domain(s) IPR002182 NB-ARC AC233160.3 78751-87948 E	473.304	187.608	-1.33042	1.14551e-09
Medtr5g090940.1	Resistance protein (Fragment) (AHRD V1 *-*- A4D0F5_VIGMU); contains Interpro domain(s) IPR000157 Toll-Interleukin receptor chr05_pseudomolecule_IMGAG_V3.5 38580333-38586500 E	583.73	263.296	-1.14561	0.00741854
Medtr6g075930.1	Resistance protein PLTR (Fragment) (AHRD V1 *-*- Q2KQ38_ARAHY); contains Interpro domain(s) IPR000157 Toll-Interleukin receptor chr06_pseudomolecule_IMGAG_V3.5 16861238-16863082 E	255.054	75.5722	-1.74155	0.000172508
Medtr6g076220.1	Resistance protein PRG (Fragment) (AHRD V1 *-*- Q2KPM2_ARAHY); contains Interpro domain(s) IPR002182 NB-ARC chr06_pseudomolecule_IMGAG_V3.5 16989313-16996232 E	170.39	85.7337	-0.982617	0.000572339
Medtr1g083290.1	Respiratory burst oxidase homolog protein B (AHRD V1 **** Q948T9); contains Interpro domain(s) IPR013121 Ferric reductase, NAD binding chr01_pseudomolecule_IMGAG_V3.5 21575123-21582514 E	2657.15	1432.15	-0.89123	0.00365305
Medtr3g086100.1	Response regulator 11 (AHRD V1 ***- Q0WRT0_ARATH); contains Interpro domain(s) IPR017053 Response regulator, plant B-type chr03_pseudomolecule_IMGAG_V3.5 28230959-28226950 E	327.314	704.436	1.10344	2.69873e-05
Medtr2g031390.1	Reticuline oxidase-like protein (AHRD V1 ***- Q9SVG4); contains Interpro domain(s) IPR006094 FAD linked oxidase, N-terminal chr02_pseudomolecule_IMGAG_V3.5 10901823-10899859 E	84.7046	189.976	1.15594	0.00802632
Medtr4g014700.1	Reticulon-like protein B12 (AHRD V1 ***- Q9M392); contains Interpro domain(s) IPR003388 Reticulon chr04_pseudomolecule_IMGAG_V3.5 3325996-3322218 E	538.956	313.427	-0.780114	0.000918226
Medtr2g088320.1	Rhomboid family member 2 (AHRD V1 *-*- A0JPA1); contains Interpro domain(s) IPR002610 Peptidase S54, rhomboid chr02_pseudomolecule_IMGAG_V3.5 27481674-27477658 E	127.836	66.8195	-0.925764	0.00929005
Medtr5g041010.1	Ribonuclease (AHRD V1 ***- O24279_PYRPY); contains Interpro domain(s) IPR001568 Ribonuclease T2 chr05_pseudomolecule_IMGAG_V3.5 17612901-17614540 F	234.67	124.102	-0.913666	0.00101509
Medtr1g082550.1	RING finger family protein (AHRD V1 *-*- Q4TU10_ARATH); contains Interpro domain(s) IPR018957 Zinc finger, C3HC4 RING-type chr01_pseudomolecule_IMGAG_V3.5 21249192-21250656 F	1619.78	758.989	-1.09264	0.00034381
Medtr6g087150.1	RING finger family protein (AHRD V1 *-*- Q4TU11_ARATH); contains Interpro domain(s) IPR018957 Zinc finger, C3HC4 RING-type chr06_pseudomolecule_IMGAG_V3.5 20601301-20603129 E	1197.17	689.623	-0.794869	0.000113396
AC158498_5.1	RING finger family protein (AHRD V1 *-*- Q4TU37_ARATH); contains Interpro domain(s) IPR018957 Zinc finger, C3HC4 RING-type AC158498.3 12476-11059 E	858.581	423.768	-1.01696	3.25339e-07
Medtr5g092750.1	RING finger family protein (Fragment) (AHRD V1 *-*- Q4TU16_ARATH); contains Interpro domain(s) IPR001841 Zinc finger, RING-type chr05_pseudomolecule_IMGAG_V3.5 39473272-39468120 E	103.455	7.3655	-3.64229	0.00173681
Medtr5g058530.1	RING finger protein 13 (AHRD V1 *--- O54965); contains Interpro domain(s) IPR018957 Zinc finger, C3HC4 RING-type chr05_pseudomolecule_IMGAG_V3.5 23535133-23533821 F	91.5854	359.178	1.95985	6.18245e-09
Medtr2g097620.1	RING finger protein 13 (AHRD V1 *-*- Q90972); contains Interpro domain(s) IPR001841 Zinc finger, RING-type chr02_pseudomolecule_IMGAG_V3.5 30447167-30445108 E	2455.32	1259.01	-0.963061	0.00441281
Medtr5g041310.1	RING finger protein 44 (AHRD V1 *-*- Q4V7B8); contains Interpro domain(s) IPR018957 Zinc finger, C3HC4 RING-type chr05_pseudomolecule_IMGAG_V3.5 17741714-17742616 E	290.368	50.3635	-2.50403	0.00179841
Medtr5g041330.1	RING finger protein 44 (AHRD V1 *-*- Q4V7B8); contains Interpro domain(s) IPR018957 Zinc finger, C3HC4 RING-type chr05_pseudomolecule_IMGAG_V3.5 17745297-17746825 E	346.734	161.115	-1.10096	0.000187741
Medtr5g022920.1	RING-H2 finger protein ATL4M (AHRD V1 ***- Q8GT75); contains Interpro domain(s) IPR001841 Zinc finger, RING-type chr05_pseudomolecule_IMGAG_V3.5 8828670-8826141 E	605.805	281.532	-1.10282	0.000279723
AC235487_45.1	Ripening-related protein grip22 (AHRD V1 **-- Q9M4H4); contains Interpro domain(s) IPR009009 Barwin-related endoglucanase AC235487.1 168159-169137 F	8.45628	35.9274	1.96535	0.00283754
Medtr5g064120.1	RNA-binding protein 38 (AHRD V1 *-** Q9H0Z9); contains Interpro domain(s) IPR000504 RNA recognition motif, RNP-1 chr05_pseudomolecule_IMGAG_V3.5 25902279-25908008 E	724.851	238.958	-1.59689	0.00018936
Medtr5g051040.1	RRNA intron-encoded homing endonuclease (Fragment) (AHRD V1 *-*- Q9AY32_ORYSA) chr05_pseudomolecule_IMGAG_V3.5 21171511-21163673 E	5048.3	2006.44	-1.33073	0.00714323
Medtr5g093900.1	S-adenosyl-L-methionine salicylic acid carboxyl methyltransferase-like protein (AHRD V1 **** Q8LAR1_ARATH); contains Interpro domain(s) IPR005299 SAM dependent carboxyl methyltransferase chr05_pseudomolecule_IMGAG_V3.5 39964972-39959960 E	98.2177	46.0325	-1.07694	0.00331355
Medtr4g064150.1	SCARECROW-like protein 1 (AHRD V1 ***- A3E2G3_CASSA); contains Interpro domain(s) IPR005202 GRAS transcription factor chr04_pseudomolecule_IMGAG_V3.5 20172890-20169934 E	829.72	413.014	-1.00468	8.92352e-06
Medtr4g057500.1	Secondary cell wall-related glycosyltransferase family 47 (AHRD V1 ***- Q5BM98_9ROSI); contains Interpro domain(s) IPR004263 Exostosin-like chr04_pseudomolecule_IMGAG_V3.5 17683770-17686704 E	425.746	172.194	-1.30099	0.00174782
Medtr5g024020.1	Seed lipoxygenase (AHRD V1 **** P24095); contains Interpro domain(s) IPR001246 Lipoxygenase, plant chr05_pseudomolecule_IMGAG_V3.5 9343458-9349911 E	114.509	47.2963	-1.25802	0.00021835
Medtr1g071780.1	Senescence-associated protein SAG102 (AHRD V1 ***- Q8LGS1_ARATH); contains Interpro domain(s) IPR007650 Protein of unknown function DUF581 chr01_pseudomolecule_IMGAG_V3.5 17804386-17805815 E	1032.15	670.659	-0.621255	0.00866083
Medtr5g023760.1	Serine acetyltransferase 4 (AHRD V1 **** Q8W2B8); contains Interpro domain(s) IPR005881 Serine O-acetyltransferase chr05_pseudomolecule_IMGAG_V3.5 9185666-9190432 E	352.608	773.812	1.1317	0.00182196
Medtr1g095540.1	Serine carboxypeptidase-like 27 (AHRD V1 **** Q9SFB5); contains Interpro domain(s) IPR001563 Peptidase S10, serine carboxypeptidase chr01_pseudomolecule_IMGAG_V3.5 27373223-27369469 E	39.6944	106.957	1.40755	0.000239046
Medtr2g012850.1	Serine carboxypeptidase-like 31 (AHRD V1 **** O04084); contains Interpro domain(s) IPR001563 Peptidase S10, serine carboxypeptidase chr02_pseudomolecule_IMGAG_V3.5 3519474-3522815 E	550.034	1308.69	1.24901	0.000179304
Medtr2g012860.1	Serine carboxypeptidase-like 32 (AHRD V1 **** Q4PSY2); contains Interpro domain(s) IPR001563 Peptidase S10, serine carboxypeptidase chr02_pseudomolecule_IMGAG_V3.5 3525820-3529954 E	670.47	1620.89	1.27228	0.00515571
Medtr8g103740.1	Serine incorporator 3 (AHRD V1 ***- Q13530); contains Interpro domain(s) IPR005016 TMS membrane protein/tumour differentially expressed protein chr08_pseudomolecule_IMGAG_V3.5 30442254-30449553 E	14.7319	45.8153	1.57329	0.00383733
Medtr8g089230.1	Serine protease aprX (AHRD V1 *--* O31788); contains Interpro domain(s) IPR015500 Peptidase S8, subtilisin-related chr08_pseudomolecule_IMGAG_V3.5 25278726-25273213 E	153.486	404.46	1.39208	3.0916e-05
Medtr8g052120.1	Serine/threonine kinase (Fragment) (AHRD V1 *-** A0SHK6_9ORYZ); contains Interpro domain(s) IPR002290 Serine/threonine protein kinase chr08_pseudomolecule_IMGAG_V3.5 12670522-12677420 E	14.0639	53.5996	1.85779	0.000293212
Medtr2g011180.1	Serine/threonine kinase (Fragment) (AHRD V1 *-** A0SHK8_9ORYZ); contains Interpro domain(s) IPR002290 Serine/threonine protein kinase chr02_pseudomolecule_IMGAG_V3.5 2798113-2792523 E	148.422	38.5924	-1.9161	1.98203e-11
Medtr3g007650.1	Serine/threonine kinase (Fragment) (AHRD V1 *-** A0SHK8_9ORYZ); contains Interpro domain(s) IPR002290 Serine/threonine protein kinase chr03_pseudomolecule_IMGAG_V3.5 1136800-1142531 E	222.836	81.5152	-1.43971	0.00196034
Medtr5g067250.1	Serine/threonine kinase (Fragment) (AHRD V1 *-** A0SHK8_9ORYZ); contains Interpro domain(s) IPR002290 Serine/threonine protein kinase chr05_pseudomolecule_IMGAG_V3.5 27436941-27440317 E	105.479	35.0991	-1.56053	1.88025e-06
Medtr2g011160.1	Serine/threonine kinase (Fragment) (AHRD V1 *-** A0SHM3_ORYRU); contains Interpro domain(s) IPR002290 Serine/threonine protein kinase chr02_pseudomolecule_IMGAG_V3.5 2780908-2785275 E	940.54	431.633	-1.12188	6.57313e-09
Medtr3g007520.1	Serine/threonine kinase (Fragment) (AHRD V1 *-** A0SHM3_ORYRU); contains Interpro domain(s) IPR002290 Serine/threonine protein kinase chr03_pseudomolecule_IMGAG_V3.5 1083155-1084640 E	128.798	32.0325	-1.97432	1.86317e-10
Medtr3g007600.1	Serine/threonine kinase (Fragment) (AHRD V1 *-** A0SHM3_ORYRU); contains Interpro domain(s) IPR002290 Serine/threonine protein kinase chr03_pseudomolecule_IMGAG_V3.5 1110071-1111452 H	64.7809	18.499	-1.75427	7.70022e-05
Medtr3g007640.1	Serine/threonine kinase (Fragment) (AHRD V1 *-** A0SHM3_ORYRU); contains Interpro domain(s) IPR002290 Serine/threonine protein kinase chr03_pseudomolecule_IMGAG_V3.5 1123877-1127463 H	57.8655	12.6031	-2.11349	3.0443e-06
Medtr8g051940.1	Serine/threonine kinase (Fragment) (AHRD V1 *-** A0SHM3_ORYRU); contains Interpro domain(s) IPR002290 Serine/threonine protein kinase chr08_pseudomolecule_IMGAG_V3.5 12582264-12587824 E	37.524	89.1021	1.2258	0.00343766
Medtr1g110110.1	Serine/threonine protein kinase family protein (AHRD V1 *-*- C6ZRM5_SOYBN); contains Interpro domain(s) IPR002290 Serine/threonine protein kinase chr01_pseudomolecule_IMGAG_V3.5 32399277-32402630 E	335.101	165.131	-1.01657	0.000211366
Medtr8g073560.1	Serine/threonine-protein kinase BIK1 (AHRD V1 **** O48814); contains Interpro domain(s) IPR002290 Serine/threonine protein kinase chr08_pseudomolecule_IMGAG_V3.5 19576370-19571986 E	273.901	105.605	-1.36664	4.19035e-05
Medtr8g011780.1	Serine/threonine-protein kinase OXI1 (AHRD V1 ***- Q9LSF1); contains Interpro domain(s) IPR002290 Serine/threonine protein kinase chr08_pseudomolecule_IMGAG_V3.5 2028333-2030325 E	290.359	134.813	-1.10118	5.19802e-06
Medtr3g014660.1	Short internodes 2 (AHRD V1 *--- B9MXK1_POPTR); contains Interpro domain(s) IPR007818 Protein of unknown function DUF702 chr03_pseudomolecule_IMGAG_V3.5 3578798-3573121 E	800.496	1374.13	0.778802	0.00241603
Medtr3g013980.1	Sigma factor binding protein 1 (AHRD V1 *-*- D1MWZ4_CITLA); contains Interpro domain(s) IPR008889 VQ chr03_pseudomolecule_IMGAG_V3.5 3227053-3225949 E	34.1957	7.21308	-2.0994	0.000156596
Medtr4g095310.1	Sigma factor sigB regulation protein rsbQ (AHRD V1 ***- B6TZE5_MAIZE); contains Interpro domain(s) IPR000073 Alpha/beta hydrolase fold-1 chr04_pseudomolecule_IMGAG_V3.5 32788313-32785890 E	689.45	359.389	-0.937983	1.18206e-05
Medtr8g030680.1	Signal peptide peptidase-like 2B (AHRD V1 ***- Q5F383); contains Interpro domain(s) IPR007369 Peptidase A22B, signal peptide peptidase chr08_pseudomolecule_IMGAG_V3.5 7193665-7188091 E	352.942	623.813	0.819911	0.00545326
AC233577_30.1	SKIP interacting protein 7 (Fragment) (AHRD V1 *-*- B8Q893_ORYSI) AC233577.5 138987-142190 E	1862.19	3366.18	0.853769	0.000337078
Medtr4g032500.1	SKP1-like protein (AHRD V1 ***- C3V9V9_CITMA); contains Interpro domain(s) IPR016897 E3 ubiquitin ligase, SCF complex, Skp subunit chr04_pseudomolecule_IMGAG_V3.5 9884245-9883787 E	29.9758	0.459275	-4.40782	7.19112e-11
AC233651_1009.1	S-like RNase (AHRD V1 *-*- D2KKB7_CITRE); contains Interpro domain(s) IPR001568 Ribonuclease T2 AC233651.1 24907-21361 E	1366.54	2271.24	0.732534	0.00435155
Medtr2g011270.1	S-locus-specific glycoprotein S6 (AHRD V1 ***- P07761); contains Interpro domain(s) IPR001480 Curculin-like (mannose-binding) lectin chr02_pseudomolecule_IMGAG_V3.5 2832752-2830662 H	53.8429	13.9399	-1.87613	6.27717e-05
Medtr3g007510.1	S-locus-specific glycoprotein S6 (AHRD V1 ***- P07761); contains Interpro domain(s) IPR001480 Curculin-like (mannose-binding) lectin chr03_pseudomolecule_IMGAG_V3.5 1079776-1082451 E	144.045	28.7476	-2.28565	7.3556e-13
Medtr3g007590.1	S-locus-specific glycoprotein S6 (AHRD V1 ***- P07761); contains Interpro domain(s) IPR001480 Curculin-like (mannose-binding) lectin chr03_pseudomolecule_IMGAG_V3.5 1104586-1108491 E	116.767	20.349	-2.46369	2.28043e-13
Medtr3g007630.1	S-locus-specific glycoprotein S6 (AHRD V1 ***- P07761); contains Interpro domain(s) IPR001480 Curculin-like (mannose-binding) lectin chr03_pseudomolecule_IMGAG_V3.5 1120250-1122017 H	84.2626	11.0319	-2.82505	4.3508e-06
Medtr2g027660.1	Small GTP binding protein Rab2 (AHRD V1 **-* Q9XEE1_SPOST); contains Interpro domain(s) IPR003579 Ras small GTPase, Rab type chr02_pseudomolecule_IMGAG_V3.5 9016262-9019981 F	1719.47	1136.39	-0.597075	0.00689782
Medtr2g081930.1	Solute carrier family 22 member 15-like (AHRD V1 ***- Q7ZX53); contains Interpro domain(s) IPR005829 Sugar transporter, conserved site chr02_pseudomolecule_IMGAG_V3.5 24728098-24723276 E	89.6247	267.659	1.5678	7.75588e-06
Medtr1g015300.1	Spermidine synthase (AHRD V1 **** Q5SK28); contains Interpro domain(s) IPR001045 Spermine synthase chr01_pseudomolecule_IMGAG_V3.5 4188761-4185160 E	202.249	361.306	0.833961	0.00720952
Medtr2g011170.1	S-receptor kinase-like protein 2 (Fragment) (AHRD V1 *-** Q5NJB0_SENSQ); contains Interpro domain(s) IPR002290 Serine/threonine protein kinase chr02_pseudomolecule_IMGAG_V3.5 2788775-2792415 E	425.351	137.725	-1.61982	1.77758e-11
AC233659_11.1	Stem-specific protein TSJT1 (AHRD V1 *-*- P24805) AC233659.1 80671-78526 E	363.297	215.815	-0.748647	0.00435155
Medtr2g013140.2	Stem-specific protein TSJT1 (AHRD V1 ***- P24805) chr02_pseudomolecule_IMGAG_V3.5 3675601-3677505 F	28.2399	7.54949	-1.77403	0.00474402
Medtr1g102350.1	Subtilisin-like protease (AHRD V1 ***- O65351); contains Interpro domain(s) IPR015500 Peptidase S8, subtilisin-related chr01_pseudomolecule_IMGAG_V3.5 30434845-30440786 E	91.4929	274.421	1.57422	9.36736e-07
Medtr3g061110.1	Subtilisin-like protease (AHRD V1 ***- Q6WNU4_SOYBN); contains Interpro domain(s) IPR015500 Peptidase S8, subtilisin-related chr03_pseudomolecule_IMGAG_V3.5 18890664-18895039 E	440.469	939.85	1.09165	0.003113
Medtr3g104930.1	Subtilisin-type protease (AHRD V1 **** Q93WQ0_SOYBN); contains Interpro domain(s) IPR015500 Peptidase S8, subtilisin-related chr03_pseudomolecule_IMGAG_V3.5 36902925-36907813 E	339.282	1478.39	2.1202	0.000355613
Medtr3g064610.1	Sucrose synthase (AHRD V1 **** Q9FHU4_ARATH); contains Interpro domain(s) IPR012820 Sucrose synthase, plants and cyanobacteria chr03_pseudomolecule_IMGAG_V3.5 20461332-20456060 E	285.583	88.83	-1.67368	0.00101217
Medtr5g076830.1	Sucrose synthase (AHRD V1 **** Q9FHU4_ARATH); contains Interpro domain(s) IPR012820 Sucrose synthase, plants and cyanobacteria chr05_pseudomolecule_IMGAG_V3.5 31774147-31779342 E	558.524	158.331	-1.81218	0.00824192
CU651589_3.1	Sulfate transporter (AHRD V1 **** A7YGI3_9ROSI); contains Interpro domain(s) IPR001902 Sulphate anion transporter CU651589.4 19843-28092 E	210.449	67.014	-1.63641	4.84673e-09
Medtr5g016630.1	SUMO-conjugating enzyme UBC9 (AHRD V1 **** Q28CQ4); contains Interpro domain(s) IPR000608 Ubiquitin-conjugating enzyme, E2 chr05_pseudomolecule_IMGAG_V3.5 5729007-5733592 E	3287.33	2108.84	-0.640223	0.00245373
Medtr4g069770.1	Suspensor-specific protein (AHRD V1 ***- Q9FUP6_PHACN) chr04_pseudomolecule_IMGAG_V3.5 21814921-21814175 E	829.323	406.186	-1.02798	4.38221e-07
Medtr1g056550.1	Syntaxin-121 (AHRD V1 ***- Q9ZSD4); contains Interpro domain(s) IPR006012 Syntaxin/epimorphin, conserved site IPR000727 Target SNARE coiled-coil region chr01_pseudomolecule_IMGAG_V3.5 14873362-14869597 E	2442.12	856.048	-1.51128	3.87685e-05
Medtr1g056560.1	Syntaxin-related protein Nt-syr1 (AHRD V1 ***- Q9ZSD5_TOBAC); contains Interpro domain(s) IPR010989 t-SNARE chr01_pseudomolecule_IMGAG_V3.5 14877201-14874109 E	848.885	455.87	-0.895484	0.00138799
Medtr3g114750.1	Syringolide-induced protein 14-1-1 (Fragment) (AHRD V1 *-*- Q06H38_ARAHY) chr03_pseudomolecule_IMGAG_V3.5 41448264-41449613 E	477.223	157.152	-1.59638	1.75436e-14
Medtr5g051090.1	Tar1p (AHRD V1 *-*- C8ZDC9_YEAS8) chr05_pseudomolecule_IMGAG_V3.5 21188360-21191977 E	3983.5	1425.71	-1.48171	0.00117084
Medtr8g022040.1	Tetratricopeptide repeat protein 28 (AHRD V1 *--- Q96AY4); contains Interpro domain(s) IPR011990 Tetratricopeptide-like helical chr08_pseudomolecule_IMGAG_V3.5 5440811-5444201 F	889.012	545.874	-0.702617	0.00207819
Medtr8g075510.1	Thaumatin-like protein 1 (AHRD V1 ***- P83332); contains Interpro domain(s) IPR001938 Thaumatin, pathogenesis-related chr08_pseudomolecule_IMGAG_V3.5 20402191-20399774 E	49.5132	169.954	1.75887	0.00297814
Medtr2g082590.1	Thioredoxin-like 4 (AHRD V1 ***- Q8LDI5); contains Interpro domain(s) IPR015467 Thioredoxin, core chr02_pseudomolecule_IMGAG_V3.5 24988614-24990477 E	1108.7	540.71	-1.03458	9.92496e-07
Medtr2g010750.2	Thioredoxin-like 4 (AHRD V1 ***- Q8LDI5); contains Interpro domain(s) IPR015467 Thioredoxin, core chr02_pseudomolecule_IMGAG_V3.5 2620016-2617687 E	323.172	117.799	-1.44823	4.76193e-10
Medtr2g010750.1	Thioredoxin-like 4 (AHRD V1 ***- Q8LDI5); contains Interpro domain(s) IPR015467 Thioredoxin, core chr02_pseudomolecule_IMGAG_V3.5 2620016-2617687 E	273.657	128.765	-1.08173	2.53647e-05
Medtr2g059890.1	Thiosulfate sulfurtransferase (AHRD V1 **** Q39129); contains Interpro domain(s) IPR001763 Rhodanese-like chr02_pseudomolecule_IMGAG_V3.5 18698410-18695847 E	529.43	278.088	-0.926445	1.39527e-05
Medtr5g022390.1	Thiosulfate sulfurtransferase (AHRD V1 **** Q39129); contains Interpro domain(s) IPR001763 Rhodanese-like chr05_pseudomolecule_IMGAG_V3.5 8565905-8567665 E	22002.8	6224.47	-1.8215	6.19583e-09
Medtr8g075420.1	Thiosulfate sulfurtransferase (AHRD V1 **** Q39129); contains Interpro domain(s) IPR001763 Rhodanese-like chr08_pseudomolecule_IMGAG_V3.5 20363430-20361726 E	63.3269	233.212	1.86432	0.000721034
Medtr4g021070.1	TIR-NBS-LRR RCT1 resistance protein (AHRD V1 ***- B3VTL6_MEDTR) chr04_pseudomolecule_IMGAG_V3.5 5656893-5654111 E	279.116	158.251	-0.814727	0.00159284
Medtr4g021010.1	TIR-NBS-LRR RCT1 resistance protein (AHRD V1 ***- B3VTL6_MEDTR); contains Interpro domain(s) IPR002182 NB-ARC chr04_pseudomolecule_IMGAG_V3.5 5640567-5636300 E	202.94	105.198	-0.941391	0.000912441
AC151738_9.1	Tir-nbs-lrr resistance protein (AHRD V1 *-*- B9N1M3_POPTR); contains Interpro domain(s) IPR002182 NB-ARC AC151738.84 18303-24810 E	54.5315	115.242	1.06576	0.00729369
Medtr6g087320.1	Tir-nbs-lrr resistance protein (AHRD V1 ***- B9N037_POPTR); contains Interpro domain(s) IPR000157 Toll-Interleukin receptor chr06_pseudomolecule_IMGAG_V3.5 20687535-20692728 E	73.636	17.8417	-1.98595	0.00258218
Medtr6g087170.1	Tir-nbs-lrr resistance protein (Fragment) (AHRD V1 *--- B9N9Q6_POPTR); contains Interpro domain(s) IPR000157 Toll-Interleukin receptor chr06_pseudomolecule_IMGAG_V3.5 20625808-20617877 E	60.914	13.5968	-2.08462	4.61183e-07
Medtr3g079780.1	Tir-nbs-lrr resistance protein (Fragment) (AHRD V1 *-*- B9I8C2_POPTR); contains Interpro domain(s) IPR000157 Toll-Interleukin receptor chr03_pseudomolecule_IMGAG_V3.5 25509492-25490470 E	1119.38	1908.74	0.769393	0.00157594
Medtr2g044830.1	Tir-nbs-lrr resistance protein (Fragment) (AHRD V1 ***- B9N2J9_POPTR); contains Interpro domain(s) IPR000157 Toll-Interleukin receptor chr02_pseudomolecule_IMGAG_V3.5 15976282-15972172 E	73.6534	32.794	-1.14344	0.00384049
Medtr7g078180.1	TMV resistance protein N (AHRD V1 ***- Q40392); contains Interpro domain(s) IPR000157 Toll-Interleukin receptor chr07_pseudomolecule_IMGAG_V3.5 21816733-21821801 E	28.2554	70.6093	1.29144	0.00806702
Medtr4g086620.1	TO26-13 (Fragment) (AHRD V1 *-*- Q3LVR0_TAROF); contains Interpro domain(s) IPR012442 Protein of unknown function DUF1645 chr04_pseudomolecule_IMGAG_V3.5 29789783-29791089 F	1387.14	359.854	-1.94367	9.66965e-11
Medtr5g051110.1	TO54-2 (Fragment) (AHRD V1 *-*- Q3LVL5_TAROF) chr05_pseudomolecule_IMGAG_V3.5 21193827-21198035 E	108.121	40.4253	-1.39734	3.25339e-07
Medtr5g051130.1	TO54-2 (Fragment) (AHRD V1 *-*- Q3LVL5_TAROF) chr05_pseudomolecule_IMGAG_V3.5 21206224-21213510 E	9387.35	3213.19	-1.54642	0.000524532
AC233660_8.1	Trans-cinnamate 4-monooxygenase (AHRD V1 **** P37115); contains Interpro domain(s) IPR002401 Cytochrome P450, E-class, group I AC233660.2 37175-34920 F	3707.75	488.924	-2.9203	0.000109191
Medtr2g087290.1	Transcription factor ABA-INDUCIBLE bHLH-TYPE (AHRD V1 ***- Q9ZPY8) chr02_pseudomolecule_IMGAG_V3.5 26974684-26970918 E	161.765	340.218	1.0679	0.000304656
Medtr5g016810.1	Transcription factor APETALA2 (AHRD V1 **-- C1KBJ2_VITVI); contains Interpro domain(s) IPR001471 Pathogenesis-related transcriptional factor and ERF, DNA-binding chr05_pseudomolecule_IMGAG_V3.5 5805957-5809731 E	481.566	278.423	-0.788274	0.00723006
Medtr2g081820.1	Transcription factor bHLH123 (AHRD V1 ***- Q8GXT3); contains Interpro domain(s) IPR011598 Helix-loop-helix DNA-binding chr02_pseudomolecule_IMGAG_V3.5 24657089-24652542 E	103.409	456.085	2.13022	1.37969e-08
Medtr1g093750.1	Transcription factor bHLH30 (AHRD V1 ***- Q9S7Y1); contains Interpro domain(s) IPR001092 Basic helix-loop-helix dimerisation region bHLH chr01_pseudomolecule_IMGAG_V3.5 26478848-26475949 E	72.1849	156.746	1.10798	0.0017557
Medtr2g015890.1	Transcription factor bHLH51 (AHRD V1 *-*- Q9XEF0); contains Interpro domain(s) IPR001092 Basic helix-loop-helix dimerisation region bHLH chr02_pseudomolecule_IMGAG_V3.5 5031130-5028435 E	80.4354	30.4862	-1.37094	0.000670603
Medtr8g103270.1	Transcription factor bHLH68 (AHRD V1 **** Q8S3D1); contains Interpro domain(s) IPR011598 Helix-loop-helix DNA-binding chr08_pseudomolecule_IMGAG_V3.5 30242343-30244860 E	61.8543	129.006	1.04849	0.00483745
Medtr3g111290.1	Transcription factor bHLH93 (AHRD V1 ***- Q9LSL1); contains Interpro domain(s) IPR011598 Helix-loop-helix DNA-binding chr03_pseudomolecule_IMGAG_V3.5 40272230-40270206 E	1481.39	741.103	-0.998236	0.00658898
Medtr4g085700.1	Transcription factor bHLH95 (AHRD V1 ***- Q9FXA3); contains Interpro domain(s) IPR011598 Helix-loop-helix DNA-binding chr04_pseudomolecule_IMGAG_V3.5 29338840-29344736 E	66.5815	23.017	-1.49257	0.000778239
Medtr3g109310.1	Transcription factor bZIP (AHRD V1 ***- B3IX29_LOTJA); contains Interpro domain(s) IPR011616 bZIP transcription factor, bZIP-1 chr03_pseudomolecule_IMGAG_V3.5 39229553-39234000 E	467.932	993.337	1.08436	0.000152231
Medtr5g009460.1	Transcription factor CPC (AHRD V1 ***- O22059); contains Interpro domain(s) IPR015495 Myb transcription factor chr05_pseudomolecule_IMGAG_V3.5 2029107-2027873 H	1037.45	465.177	-1.15548	4.40482e-08
Medtr1g017950.1	Transcription factor lim1 (AHRD V1 ***- Q59HI3_EUCGL); contains Interpro domain(s) IPR001781 Zinc finger, LIM-type chr01_pseudomolecule_IMGAG_V3.5 5237391-5235109 E	201.94	92.8919	-1.11198	0.00936475
Medtr5g060940.1	Transcription factor PERIANTHIA (AHRD V1 *-** Q9ZPJ6_ARATH) chr05_pseudomolecule_IMGAG_V3.5 24558913-24551338 E	312.114	854.591	1.45023	1.01777e-07
Medtr5g060950.1	Transcription factor TGA3 (AHRD V1 **** Q39234); contains Interpro domain(s) IPR011616 bZIP transcription factor, bZIP-1 chr05_pseudomolecule_IMGAG_V3.5 24561651-24559076 E	23.5451	74.609	1.62313	0.0019663
Medtr4g053250.1	Transcription factor TGA6 (AHRD V1 *-*- Q39140); contains Interpro domain(s) IPR011616 bZIP transcription factor, bZIP-1 chr04_pseudomolecule_IMGAG_V3.5 15783789-15774383 E	1792.68	2959.04	0.722692	0.00449116
Medtr4g027040.1	Transcriptional repressor NF-X1 (AHRD V1 ***- Q12986); contains Interpro domain(s) IPR000967 Zinc finger, NF-X1-type chr04_pseudomolecule_IMGAG_V3.5 8087457-8091660 E	581.503	168.095	-1.78443	2.81923e-19
Medtr1g083380.1	Translationally-controlled tumor protein homolog (AHRD V1 ***- Q5J907); contains Interpro domain(s) IPR001983 Translationally controlled tumour-associated TCTP chr01_pseudomolecule_IMGAG_V3.5 21619954-21617909 E	341.335	577.559	0.757056	0.00691655
Medtr4g068340.1	Transmembrane protein 45B (AHRD V1 *-*- Q96B21); contains Interpro domain(s) IPR006904 Protein of unknown function DUF716 chr04_pseudomolecule_IMGAG_V3.5 21541141-21539811 F	870.073	2443.18	1.48849	3.88925e-05
Medtr5g063080.1	Trehalose-6-phosphate phosphatase (AHRD V1 **** O64897_ARATH); contains Interpro domain(s) IPR003337 Trehalose-phosphatase chr05_pseudomolecule_IMGAG_V3.5 25434130-25431400 E	156.487	19.0458	-2.97386	2.62088e-22
AC233680_5.1	Trehalose-6-phosphate phosphatase-like protein (AHRD V1 **** Q9LX18_ARATH); contains Interpro domain(s) IPR003337 Trehalose-phosphatase AC233680.1 18757-19324 H	4.48103	42.5283	2.98943	5.14709e-05
Medtr4g129270.1	Trehalose-6-phosphate synthase (AHRD V1 **** A9ZSX8_SOLLC); contains Interpro domain(s) IPR001830 Glycosyl transferase, family 20 chr04_pseudomolecule_IMGAG_V3.5 45316050-45310641 E	1045.08	588.825	-0.826636	5.2334e-05
AC233680_25.1	Trehalose-phosphate phosphatase (AHRD V1 **** O50401); contains Interpro domain(s) IPR003337 Trehalose-phosphatase AC233680.1 98118-95861 H	7.99872	83.5725	3.2324	3.3506e-07
Medtr4g097830.1	Tubulin alpha-5 chain (AHRD V1 ***- B9HN26_POPTR); contains Interpro domain(s) IPR002452 Alpha tubulin chr04_pseudomolecule_IMGAG_V3.5 33804288-33801528 E	550.933	348.286	-0.660083	0.00908284
Medtr6g029190.1	Tubulin alpha-6 chain (AHRD V1 ***- B9I5W9_POPTR); contains Interpro domain(s) IPR002452 Alpha tubulin chr06_pseudomolecule_IMGAG_V3.5 6349165-6345643 E	307.613	183.175	-0.744721	0.00795622
Medtr8g105600.1	Two-component response regulator ARR11 (AHRD V1 *-*- B6UC09_MAIZE); contains Interpro domain(s) IPR001789 Signal transduction response regulator, receiver region chr08_pseudomolecule_IMGAG_V3.5 31401314-31405140 E	87.2236	22.8906	-1.88472	0.00471783
Medtr4g113140.1	Two-component response regulator ARR14 (AHRD V1 *-*- Q8L9Y3); contains Interpro domain(s) IPR006447 Myb-like DNA-binding region, SHAQKYF class chr04_pseudomolecule_IMGAG_V3.5 38630004-38632337 E	8.39477	38.7376	2.08057	0.000313599
Medtr4g106590.1	Two-component response regulator ARR5 (AHRD V1 **** Q9SB04); contains Interpro domain(s) IPR001789 Signal transduction response regulator, receiver region chr04_pseudomolecule_IMGAG_V3.5 36512799-36514856 E	1421.09	440.954	-1.68605	1.58257e-21
Medtr7g011950.1	Type I MADS box transcription factor (Fragment) (AHRD V1 ***- B6DT64_PETHY); contains Interpro domain(s) IPR002100 Transcription factor, MADS-box chr07_pseudomolecule_IMGAG_V3.5 2798572-2798081 E	28.378	1.63649	-3.47804	5.48197e-06
Medtr8g061360.1	Tyrosine aminotransferase (AHRD V1 **** Q4JR87_MEDTR); contains Interpro domain(s) IPR015422 Pyridoxal phosphate-dependent transferase, major region, subdomain 2 chr08_pseudomolecule_IMGAG_V3.5 15152913-15156744 F	270.988	139.053	-0.95757	0.000511987
Medtr5g085300.1	Tyrosine specific protein phosphatase family protein (AHRD V1 ***- Q32W70_CAPAN); contains Interpro domain(s) IPR020428 Protein-tyrosine phosphatase, dual specificity phosphatase, eukaryotic chr05_pseudomolecule_IMGAG_V3.5 35825975-35829985 E	2735.74	5559.87	1.02285	9.3035e-06
Medtr7g024290.1	Ubiquitin (AHRD V1 *-*- P49634); contains Interpro domain(s) IPR004162 Seven in absentia protein chr07_pseudomolecule_IMGAG_V3.5 6437637-6434666 E	54.3515	158.532	1.52715	1.09375e-05
Medtr5g076370.1	Ubiquitin (AHRD V1 *-*- Q2UZT5_MUSAC); contains Interpro domain(s) IPR004162 Seven in absentia protein chr05_pseudomolecule_IMGAG_V3.5 31560598-31558071 E	2.88775	31.4135	3.05959	1.92866e-05
AC233576_3.1	Ubiquitin (AHRD V1 *-*- Q5XXB7_APLCA); contains Interpro domain(s) IPR019956 Ubiquitin subgroup AC233576.3 6165-5715 E	642.974	403.777	-0.669873	0.0059386
Medtr1g066390.1	Ubiquitin (AHRD V1 ***- Q40164_SOLLC); contains Interpro domain(s) IPR019956 Ubiquitin subgroup chr01_pseudomolecule_IMGAG_V3.5 16701997-16705266 E	4098.39	1319.64	-1.63417	1.2565e-22
Medtr5g076350.1	Ubiquitin 1 (AHRD V1 ***- Q966Q8_PHYPO); contains Interpro domain(s) IPR019956 Ubiquitin subgroup chr05_pseudomolecule_IMGAG_V3.5 31554192-31553448 H	52.8055	145.527	1.44534	9.47047e-05
Medtr8g006190.1	Ubiquitin carboxyl-terminal hydrolase 13 (AHRD V1 *-*- Q84WU2); contains Interpro domain(s) IPR002083 MATH chr08_pseudomolecule_IMGAG_V3.5 644882-649632 E	846.599	472.517	-0.839966	8.96417e-05
Medtr2g013650.1	Ubiquitin-conjugating enzyme family protein (AHRD V1 *-*- Q6AU62_ORYSJ); contains Interpro domain(s) IPR000608 Ubiquitin-conjugating enzyme, E2 chr02_pseudomolecule_IMGAG_V3.5 3961430-3954824 E	1430.44	2531.87	0.823309	0.000625759
Medtr6g071340.1	U-box domain-containing protein 21 (AHRD V1 ***- Q5PNY6); contains Interpro domain(s) IPR011989 Armadillo-like helical chr06_pseudomolecule_IMGAG_V3.5 14677675-14675852 E	85.4751	20.5564	-2.00417	0.00229321
Medtr3g095730.1	U-box domain-containing protein 27 (AHRD V1 ***- Q9FLF4); contains Interpro domain(s) IPR003613 U box domain chr03_pseudomolecule_IMGAG_V3.5 32953945-32955556 F	347.803	183.065	-0.922199	0.000162332
Medtr5g045600.1	U-box domain-containing protein 31 (AHRD V1 *-*- Q9FHN9); contains Interpro domain(s) IPR015914 Purple acid phosphatase, N-terminal chr05_pseudomolecule_IMGAG_V3.5 19595650-19586387 E	953.688	1554.52	0.704294	0.00650978
AC233669_5.1	U-box domain-containing protein 35 (AHRD V1 *-*- Q9SW11); contains Interpro domain(s) IPR006016 UspA AC233669.2 11105-12979 E	620.949	375.405	-0.724512	0.00124892
Medtr2g015870.1	U-box domain-containing protein 7 (AHRD V1 ***- Q9CAG5); contains Interpro domain(s) IPR011989 Armadillo-like helical chr02_pseudomolecule_IMGAG_V3.5 5019394-5013874 E	912.991	480.386	-0.924985	0.00806054
Medtr5g043970.1	UDP-D-glucose dehydrogenase (AHRD V1 **** D2WK24_GOSHI); contains Interpro domain(s) IPR014028 UDP-glucose/GDP-mannose dehydrogenase, dimerisation and substrate-binding chr05_pseudomolecule_IMGAG_V3.5 18912773-18910157 E	3073.04	1547.17	-0.989576	4.40482e-08
Medtr7g012950.1	UDP-glucose dehydrogenase (AHRD V1 **** B1N754_EUCGR); contains Interpro domain(s) IPR014028 UDP-glucose/GDP-mannose dehydrogenase, dimerisation and substrate-binding chr07_pseudomolecule_IMGAG_V3.5 3243010-3239992 E	6850.24	4115.94	-0.734793	0.000624262
Medtr7g013200.1	UDP-glucosyltransferase HRA25 (AHRD V1 ***- Q9FUJ6_PHAVU); contains Interpro domain(s) IPR002213 UDP-glucuronosyl/UDP-glucosyltransferase chr07_pseudomolecule_IMGAG_V3.5 3347548-3343246 E	3867.83	2343.69	-0.722497	0.000261373
Medtr7g013220.1	UDP-glucosyltransferase HRA25 (AHRD V1 ***- Q9FUJ6_PHAVU); contains Interpro domain(s) IPR002213 UDP-glucuronosyl/UDP-glucosyltransferase chr07_pseudomolecule_IMGAG_V3.5 3360016-3356276 E	589.866	351.966	-0.743303	0.00176706
Medtr7g070780.1	UDP-glucuronosyltransferase 2A1 (AHRD V1 *-*- P36510); contains Interpro domain(s) IPR002213 UDP-glucuronosyl/UDP-glucosyltransferase chr07_pseudomolecule_IMGAG_V3.5 18391080-18393805 E	107.551	362.585	1.74393	0.000245683
AC233657_24.1	Uncharacterized calcium-binding protein At1g02270 (AHRD V1 ***- O81916); contains Interpro domain(s) IPR005135 Endonuclease/exonuclease/phosphatase AC233657.1 101749-97143 E	873.451	543.727	-0.682843	0.00364317
Medtr5g040320.1	Uncharacterized hydroxylase C887.15c (AHRD V1 **** O94298); contains Interpro domain(s) IPR006694 Fatty acid hydroxylase chr05_pseudomolecule_IMGAG_V3.5 17317090-17319998 F	1297.34	809.992	-0.678903	0.00799746
Medtr5g024640.1	Uncharacterized transporter YBR287W (AHRD V1 ***- P38355); contains Interpro domain(s) IPR004776 Auxin efflux carrier chr05_pseudomolecule_IMGAG_V3.5 9644597-9638777 E	35.4036	3.41707	-3.04292	0.00245058
Medtr7g080900.1	Uncharacterized UDP-glucosyltransferase At1g05670 (AHRD V1 **** P0C7P7); contains Interpro domain(s) IPR002213 UDP-glucuronosyl/UDP-glucosyltransferase chr07_pseudomolecule_IMGAG_V3.5 23249740-23247675 E	392.14	118.304	-1.7204	3.13583e-06
Medtr1g011800.1	Unidentified (AHRD V1 ***- Q43557_MEDSA); contains Interpro domain(s) IPR006946 Protein of unknown function DUF642 chr01_pseudomolecule_IMGAG_V3.5 2634899-2637566 E	389.213	216.767	-0.841476	0.00062971
Medtr1g088640.2	Universal stress protein (AHRD V1 **-- B4UW73_ARAHY); contains Interpro domain(s) IPR006016 UspA chr01_pseudomolecule_IMGAG_V3.5 24107415-24105201 E	397.724	175.273	-1.17758	2.52173e-07
Medtr1g088640.1	Universal stress protein (AHRD V1 **-- B4UW73_ARAHY); contains Interpro domain(s) IPR006016 UspA chr01_pseudomolecule_IMGAG_V3.5 24107415-24105201 E	2136.38	1121.99	-0.928499	1.09001e-06
Medtr1g083950.1	Universal stress protein A-like protein (AHRD V1 **-* Q8LGG8); contains Interpro domain(s) IPR006016 UspA chr01_pseudomolecule_IMGAG_V3.5 21923442-21925105 F	19442	9258.51	-1.07024	9.28861e-10
AC229689_9.1	Unknown Protein (AHRD V1) AC229689.5 51630-50495 E	30.7897	75.9272	1.27493	0.00402424
AC229689_12.1	Unknown Protein (AHRD V1) AC229689.5 58325-60828 E	25.9081	82.2134	1.62878	0.000163038
AC233577_3.1	Unknown Protein (AHRD V1) AC233577.5 10517-8837 E	31.6209	96.3633	1.57758	9.74299e-05
AC233653_1015.1	Unknown Protein (AHRD V1) AC233653.2 64758-65678 E	314.971	124.231	-1.3352	0.0019554
AC233676_34.1	Unknown Protein (AHRD V1) AC233676.2 153417-152901 H	152.262	37.5863	-1.98984	2.62917e-11
AC235488_27.1	Unknown Protein (AHRD V1) AC235488.1 122174-121336 F	64.6364	16.7707	-1.88499	5.14217e-06
Medtr1g042820.1	Unknown Protein (AHRD V1) chr01_pseudomolecule_IMGAG_V3.5 12296602-12297704 E	89.764	43.6957	-1.02198	0.00389767
Medtr1g044470.1	Unknown Protein (AHRD V1) chr01_pseudomolecule_IMGAG_V3.5 13120320-13120777 F	48.7447	1.75519	-4.17432	1.02563e-14
Medtr1g061640.1	Unknown Protein (AHRD V1) chr01_pseudomolecule_IMGAG_V3.5 15741678-15739758 F	9671.63	6042.15	-0.678608	0.00149038
Medtr1g082210.1	Unknown Protein (AHRD V1) chr01_pseudomolecule_IMGAG_V3.5 21061413-21058824 E	160.187	294.734	0.87557	0.00364741
Medtr1g089890.1	Unknown Protein (AHRD V1) chr01_pseudomolecule_IMGAG_V3.5 24708920-24707871 E	9.8168	53.5835	2.33519	0.000561641
Medtr1g093980.1	Unknown Protein (AHRD V1) chr01_pseudomolecule_IMGAG_V3.5 26584784-26584236 F	33.9003	158.128	2.18888	0.000494765
Medtr1g095730.1	Unknown Protein (AHRD V1) chr01_pseudomolecule_IMGAG_V3.5 27485150-27486139 F	29.0068	1.87959	-3.38135	0.0059359
Medtr1g098820.1	Unknown Protein (AHRD V1) chr01_pseudomolecule_IMGAG_V3.5 28447873-28448976 H	468.626	133.532	-1.80357	3.37135e-13
Medtr1g104990.1	Unknown Protein (AHRD V1) chr01_pseudomolecule_IMGAG_V3.5 30950921-30952405 E	44.3774	13.0893	-1.68738	0.00100034
Medtr1g106880.1	Unknown Protein (AHRD V1) chr01_pseudomolecule_IMGAG_V3.5 31490197-31489299 H	469.54	173.026	-1.43502	2.37481e-05
Medtr1g110550.1	Unknown Protein (AHRD V1) chr01_pseudomolecule_IMGAG_V3.5 32610858-32611837 F	59.3383	23.9231	-1.27559	0.00496016
Medtr1g013410.1	Unknown Protein (AHRD V1) chr01_pseudomolecule_IMGAG_V3.5 3340276-3341070 E	15.8262	53.0916	1.6847	0.00143543
Medtr1g017990.1	Unknown Protein (AHRD V1) chr01_pseudomolecule_IMGAG_V3.5 5257052-5258397 E	1648.9	687.726	-1.26038	1.27333e-10
Medtr1g034970.1	Unknown Protein (AHRD V1) chr01_pseudomolecule_IMGAG_V3.5 9689360-9689060 H	13.5604	51.524	1.85092	0.00441281
Medtr2g034370.1	Unknown Protein (AHRD V1) chr02_pseudomolecule_IMGAG_V3.5 11943727-11945505 H	7.26473	28.8849	1.85438	0.00392478
Medtr2g034870.1	Unknown Protein (AHRD V1) chr02_pseudomolecule_IMGAG_V3.5 12208988-12208702 E	38.8496	106.301	1.42903	0.00566984
Medtr2g008960.1	Unknown Protein (AHRD V1) chr02_pseudomolecule_IMGAG_V3.5 1820071-1823012 F	257.731	138.578	-0.890379	0.0017208
Medtr2g005530.1	Unknown Protein (AHRD V1) chr02_pseudomolecule_IMGAG_V3.5 193937-195922 L	38.0927	11.5601	-1.63805	0.00605013
Medtr2g062430.1	Unknown Protein (AHRD V1) chr02_pseudomolecule_IMGAG_V3.5 19563603-19565950 E	63.2812	22.3048	-1.46377	0.000355613
Medtr2g063200.1	Unknown Protein (AHRD V1) chr02_pseudomolecule_IMGAG_V3.5 19942731-19937821 F	1358.79	836.266	-0.69963	0.0013257
Medtr2g069400.1	Unknown Protein (AHRD V1) chr02_pseudomolecule_IMGAG_V3.5 22157151-22158387 F	1931.83	1125.03	-0.779474	7.79121e-05
Medtr2g069420.1	Unknown Protein (AHRD V1) chr02_pseudomolecule_IMGAG_V3.5 22161341-22160638 E	332.24	87.1214	-1.919	4.69189e-08
Medtr2g069430.1	Unknown Protein (AHRD V1) chr02_pseudomolecule_IMGAG_V3.5 22163567-22164092 F	366.79	41.0749	-3.12785	0.00699597
Medtr2g009900.1	Unknown Protein (AHRD V1) chr02_pseudomolecule_IMGAG_V3.5 2248814-2246463 E	364.124	192.813	-0.913719	0.000166412
Medtr2g009910.1	Unknown Protein (AHRD V1) chr02_pseudomolecule_IMGAG_V3.5 2263112-2248913 E	773.086	315.258	-1.29139	2.68384e-11
Medtr2g075530.1	Unknown Protein (AHRD V1) chr02_pseudomolecule_IMGAG_V3.5 23094421-23095027 F	27.6831	6.7652	-1.88511	0.00399342
Medtr2g075550.1	Unknown Protein (AHRD V1) chr02_pseudomolecule_IMGAG_V3.5 23102073-23100650 F	675.397	70.4855	-3.24215	1.50037e-10
Medtr2g075570.1	Unknown Protein (AHRD V1) chr02_pseudomolecule_IMGAG_V3.5 23107026-23105336 E	74.5173	22.3986	-1.69038	3.06223e-05
Medtr2g075600.1	Unknown Protein (AHRD V1) chr02_pseudomolecule_IMGAG_V3.5 23117090-23115465 E	141.134	37.5692	-1.88174	0.000576801
Medtr2g086870.1	Unknown Protein (AHRD V1) chr02_pseudomolecule_IMGAG_V3.5 26730521-26730017 F	451.626	110.178	-2.02544	1.55893e-05
Medtr2g093760.1	Unknown Protein (AHRD V1) chr02_pseudomolecule_IMGAG_V3.5 28996815-28997215 F	1381.35	397.542	-1.79432	0.000315095
Medtr2g096630.1	Unknown Protein (AHRD V1) chr02_pseudomolecule_IMGAG_V3.5 30010649-30010981 E	27.4645	6.55319	-1.914	0.00301448
Medtr2g100440.1	Unknown Protein (AHRD V1) chr02_pseudomolecule_IMGAG_V3.5 32017135-32015901 E	4800.75	1502.73	-1.67502	8.08473e-14
Medtr2g015450.1	Unknown Protein (AHRD V1) chr02_pseudomolecule_IMGAG_V3.5 4834801-4835037 E	52.7957	14.5138	-1.79394	0.000214474
Medtr2g015540.1	Unknown Protein (AHRD V1) chr02_pseudomolecule_IMGAG_V3.5 4871639-4872504 E	136.799	68.1948	-0.993829	0.0016953
Medtr2g028180.1	Unknown Protein (AHRD V1) chr02_pseudomolecule_IMGAG_V3.5 9264784-9262192 E	403.865	138.905	-1.53299	9.55782e-08
Medtr3g033530.1	Unknown Protein (AHRD V1) chr03_pseudomolecule_IMGAG_V3.5 10724088-10720956 E	66.6858	170.656	1.34259	5.67641e-05
Medtr3g034370.1	Unknown Protein (AHRD V1) chr03_pseudomolecule_IMGAG_V3.5 11099031-11100002 E	79.4335	25.1144	-1.62295	3.62516e-05
Medtr3g063950.1	Unknown Protein (AHRD V1) chr03_pseudomolecule_IMGAG_V3.5 20115583-20110562 E	126.128	37.1389	-1.73695	0.00481319
Medtr3g064350.1	Unknown Protein (AHRD V1) chr03_pseudomolecule_IMGAG_V3.5 20298999-20300287 E	1458.9	698.518	-1.06143	1.22505e-08
Medtr3g064460.1	Unknown Protein (AHRD V1) chr03_pseudomolecule_IMGAG_V3.5 20379316-20377241 F	771.398	240.173	-1.67927	4.054e-14
Medtr3g072170.1	Unknown Protein (AHRD V1) chr03_pseudomolecule_IMGAG_V3.5 23233417-23232507 E	12304.7	4501.58	-1.45051	9.54822e-18
Medtr3g072920.1	Unknown Protein (AHRD V1) chr03_pseudomolecule_IMGAG_V3.5 23636737-23634505 E	181.116	334.699	0.882311	0.00249012
Medtr3g080860.1	Unknown Protein (AHRD V1) chr03_pseudomolecule_IMGAG_V3.5 26091184-26091944 E	2579.98	1137.78	-1.18043	2.68276e-11
Medtr3g083570.1	Unknown Protein (AHRD V1) chr03_pseudomolecule_IMGAG_V3.5 26998042-26995828 F	82.4617	21.6942	-1.87879	0.00571298
Medtr3g084990.1	Unknown Protein (AHRD V1) chr03_pseudomolecule_IMGAG_V3.5 27679941-27681674 F	397.676	224.269	-0.823568	0.00115755
Medtr3g086650.1	Unknown Protein (AHRD V1) chr03_pseudomolecule_IMGAG_V3.5 28552281-28551348 F	82.9616	226.584	1.43859	0.000194994
Medtr3g086760.1	Unknown Protein (AHRD V1) chr03_pseudomolecule_IMGAG_V3.5 28591711-28592903 F	395.861	159.912	-1.30236	3.82011e-09
Medtr3g086830.1	Unknown Protein (AHRD V1) chr03_pseudomolecule_IMGAG_V3.5 28636126-28636943 E	799.654	351.06	-1.18536	2.53821e-06
Medtr3g086890.1	Unknown Protein (AHRD V1) chr03_pseudomolecule_IMGAG_V3.5 28669096-28672356 E	59.5815	19.7855	-1.5433	0.000407992
Medtr3g091930.1	Unknown Protein (AHRD V1) chr03_pseudomolecule_IMGAG_V3.5 31407082-31400557 H	204.866	113.828	-0.842235	0.008652
Medtr3g096450.1	Unknown Protein (AHRD V1) chr03_pseudomolecule_IMGAG_V3.5 33301761-33302846 E	43.4087	14.9943	-1.47329	0.00712077
Medtr3g014180.1	Unknown Protein (AHRD V1) chr03_pseudomolecule_IMGAG_V3.5 3344991-3345392 F	375.332	171.791	-1.12298	0.000106979
Medtr3g098860.1	Unknown Protein (AHRD V1) chr03_pseudomolecule_IMGAG_V3.5 34350811-34351151 H	41.1315	11.8784	-1.70995	0.00328951
Medtr3g099490.1	Unknown Protein (AHRD V1) chr03_pseudomolecule_IMGAG_V3.5 34666142-34665257 E	222.018	76.6147	-1.52276	4.06364e-05
Medtr3g107760.1	Unknown Protein (AHRD V1) chr03_pseudomolecule_IMGAG_V3.5 38324717-38321926 E	61.0817	14.0918	-2.04041	0.00885903
Medtr3g108190.1	Unknown Protein (AHRD V1) chr03_pseudomolecule_IMGAG_V3.5 38597431-38595582 E	347.055	709.128	1.02876	4.88604e-05
Medtr3g108890.1	Unknown Protein (AHRD V1) chr03_pseudomolecule_IMGAG_V3.5 39003848-39004497 F	306.817	118.586	-1.36403	8.42031e-08
Medtr3g109430.1	Unknown Protein (AHRD V1) chr03_pseudomolecule_IMGAG_V3.5 39292310-39289559 E	226.164	119.207	-0.91821	0.000945331
Medtr3g109900.1	Unknown Protein (AHRD V1) chr03_pseudomolecule_IMGAG_V3.5 39691249-39692303 E	21.7862	65.9901	1.55579	0.00118714
Medtr3g015430.1	Unknown Protein (AHRD V1) chr03_pseudomolecule_IMGAG_V3.5 3978074-3977098 E	102.236	19.953	-2.30072	1.2525e-08
Medtr3g110530.1	Unknown Protein (AHRD V1) chr03_pseudomolecule_IMGAG_V3.5 39961555-39966665 E	633.447	286.889	-1.13999	2.67967e-08
Medtr3g111270.1	Unknown Protein (AHRD V1) chr03_pseudomolecule_IMGAG_V3.5 40264074-40263257 E	51.8853	190.785	1.85855	0.000853376
Medtr3g016080.1	Unknown Protein (AHRD V1) chr03_pseudomolecule_IMGAG_V3.5 4285644-4285139 F	105.086	212.88	1.01156	0.00553734
Medtr3g118020.1	Unknown Protein (AHRD V1) chr03_pseudomolecule_IMGAG_V3.5 42985809-42982498 E	921.613	137.173	-2.73925	2.0085e-50
Medtr3g118380.1	Unknown Protein (AHRD V1) chr03_pseudomolecule_IMGAG_V3.5 43165082-43166238 E	40.2244	7.08452	-2.35026	2.17908e-05
Medtr3g016290.1	Unknown Protein (AHRD V1) chr03_pseudomolecule_IMGAG_V3.5 4383321-4382192 F	14469.2	6153.41	-1.23339	0.00119706
Medtr3g019260.1	Unknown Protein (AHRD V1) chr03_pseudomolecule_IMGAG_V3.5 4905501-4905746 H	34.8837	2.79244	-3.24213	0.000107701
Medtr3g027030.1	Unknown Protein (AHRD V1) chr03_pseudomolecule_IMGAG_V3.5 7880845-7879302 E	45.9414	17.1227	-1.37306	0.0062825
Medtr3g028260.1	Unknown Protein (AHRD V1) chr03_pseudomolecule_IMGAG_V3.5 8479086-8479652 E	1018.67	228.345	-2.15251	5.77491e-05
Medtr3g028270.1	Unknown Protein (AHRD V1) chr03_pseudomolecule_IMGAG_V3.5 8481808-8482348 F	185.303	53.8945	-1.76292	1.82263e-06
Medtr3g028450.1	Unknown Protein (AHRD V1) chr03_pseudomolecule_IMGAG_V3.5 8531950-8532646 E	224.056	106.851	-1.06124	5.39605e-05
Medtr3g028470.1	Unknown Protein (AHRD V1) chr03_pseudomolecule_IMGAG_V3.5 8540589-8539736 E	540.217	127.268	-2.07705	0.000189131
Medtr3g028490.1	Unknown Protein (AHRD V1) chr03_pseudomolecule_IMGAG_V3.5 8547950-8545656 E	690	321.389	-1.09988	0.00111358
Medtr3g028500.1	Unknown Protein (AHRD V1) chr03_pseudomolecule_IMGAG_V3.5 8551749-8551001 E	117.386	15.975	-2.80202	6.37074e-17
Medtr3g031140.1	Unknown Protein (AHRD V1) chr03_pseudomolecule_IMGAG_V3.5 9457600-9458465 F	193.779	77.2543	-1.3156	0.0065221
Medtr4g048060.1	Unknown Protein (AHRD V1) chr04_pseudomolecule_IMGAG_V3.5 14010110-14010854 F	451.864	176.059	-1.35485	7.85208e-06
Medtr4g051830.1	Unknown Protein (AHRD V1) chr04_pseudomolecule_IMGAG_V3.5 15443743-15442536 E	32.5823	8.76766	-1.78162	0.00250396
Medtr4g057320.1	Unknown Protein (AHRD V1) chr04_pseudomolecule_IMGAG_V3.5 17591051-17590006 E	36.8651	9.79351	-1.81071	0.00174846
Medtr4g061650.1	Unknown Protein (AHRD V1) chr04_pseudomolecule_IMGAG_V3.5 19202243-19201511 H	55.014	13.971	-1.90361	0.00923323
Medtr4g063190.1	Unknown Protein (AHRD V1) chr04_pseudomolecule_IMGAG_V3.5 19782415-19783639 I	146.823	318.842	1.11348	0.000131868
Medtr4g068560.1	Unknown Protein (AHRD V1) chr04_pseudomolecule_IMGAG_V3.5 21632082-21631468 F	3862.28	1190.66	-1.69685	0.000162061
Medtr4g074680.1	Unknown Protein (AHRD V1) chr04_pseudomolecule_IMGAG_V3.5 23744037-23742318 E	345.599	93.1355	-1.88046	2.88883e-17
Medtr4g076810.1	Unknown Protein (AHRD V1) chr04_pseudomolecule_IMGAG_V3.5 24838004-24842652 E	209.119	440.296	1.07054	0.000169126
Medtr4g076820.1	Unknown Protein (AHRD V1) chr04_pseudomolecule_IMGAG_V3.5 24842725-24844488 E	225.139	536.343	1.24863	5.5303e-05
Medtr4g083140.1	Unknown Protein (AHRD V1) chr04_pseudomolecule_IMGAG_V3.5 28305641-28305964 E	121.691	27.5087	-2.10556	2.04106e-11
Medtr4g093790.1	Unknown Protein (AHRD V1) chr04_pseudomolecule_IMGAG_V3.5 32316516-32316976 E	1009.77	360.196	-1.48461	0.000550304
Medtr4g093810.1	Unknown Protein (AHRD V1) chr04_pseudomolecule_IMGAG_V3.5 32318036-32322045 E	484.448	237.717	-1.02402	0.00180092
Medtr4g106500.1	Unknown Protein (AHRD V1) chr04_pseudomolecule_IMGAG_V3.5 36475597-36476155 F	157.898	45.8304	-1.76259	3.78739e-08
Medtr4g113570.1	Unknown Protein (AHRD V1) chr04_pseudomolecule_IMGAG_V3.5 38821236-38821610 E	141.452	56.5673	-1.30715	3.82535e-05
Medtr4g114050.1	Unknown Protein (AHRD V1) chr04_pseudomolecule_IMGAG_V3.5 39053757-39054461 F	1520.44	759.352	-1.0007	1.06915e-07
Medtr4g124160.1	Unknown Protein (AHRD V1) chr04_pseudomolecule_IMGAG_V3.5 43198674-43200053 E	137.273	55.2942	-1.29647	2.89388e-05
Medtr4g124850.1	Unknown Protein (AHRD V1) chr04_pseudomolecule_IMGAG_V3.5 43660054-43661116 F	1463.26	2749.91	0.909735	0.00343087
Medtr4g128470.1	Unknown Protein (AHRD V1) chr04_pseudomolecule_IMGAG_V3.5 44890364-44889408 E	240.505	112.114	-1.09427	0.000278102
Medtr4g132380.1	Unknown Protein (AHRD V1) chr04_pseudomolecule_IMGAG_V3.5 46786233-46784861 E	156.037	41.8871	-1.87249	8.41388e-08
Medtr4g133110.1	Unknown Protein (AHRD V1) chr04_pseudomolecule_IMGAG_V3.5 47144843-47146076 E	452.807	1703.54	1.90923	6.27717e-05
Medtr5g025570.1	Unknown Protein (AHRD V1) chr05_pseudomolecule_IMGAG_V3.5 10122664-10124676 E	1391.68	760.407	-0.871128	1.14747e-05
Medtr5g005330.1	Unknown Protein (AHRD V1) chr05_pseudomolecule_IMGAG_V3.5 134766-133287 E	806.899	393.471	-1.03425	0.000344211
Medtr5g033220.1	Unknown Protein (AHRD V1) chr05_pseudomolecule_IMGAG_V3.5 13901813-13890506 E	106.104	278.066	1.3816	1.6569e-06
Medtr5g008100.1	Unknown Protein (AHRD V1) chr05_pseudomolecule_IMGAG_V3.5 1427563-1425638 E	313.016	133.92	-1.21874	4.38221e-07
Medtr5g037140.1	Unknown Protein (AHRD V1) chr05_pseudomolecule_IMGAG_V3.5 15782512-15785718 E	14.168	41.0085	1.46965	0.00862017
Medtr5g008830.1	Unknown Protein (AHRD V1) chr05_pseudomolecule_IMGAG_V3.5 1716768-1716607 L	19.4658	63.3729	1.65324	0.00112666
Medtr5g043660.1	Unknown Protein (AHRD V1) chr05_pseudomolecule_IMGAG_V3.5 18774276-18775540 F	113.635	240.197	1.07316	0.000706173
Medtr5g046650.1	Unknown Protein (AHRD V1) chr05_pseudomolecule_IMGAG_V3.5 20036938-20035084 E	146.464	67.4146	-1.10798	0.00052387
Medtr5g047130.1	Unknown Protein (AHRD V1) chr05_pseudomolecule_IMGAG_V3.5 20240052-20242723 E	348.657	89.9137	-1.94337	0.00637268
Medtr5g047930.1	Unknown Protein (AHRD V1) chr05_pseudomolecule_IMGAG_V3.5 20561426-20567337 E	1604.14	781.062	-1.03734	3.31724e-08
Medtr5g053290.1	Unknown Protein (AHRD V1) chr05_pseudomolecule_IMGAG_V3.5 21426438-21427319 H	63.7148	23.9444	-1.37538	0.00200709
Medtr5g058800.1	Unknown Protein (AHRD V1) chr05_pseudomolecule_IMGAG_V3.5 23610140-23609799 I	37.0426	0.871895	-4.34505	5.14709e-05
Medtr5g064180.1	Unknown Protein (AHRD V1) chr05_pseudomolecule_IMGAG_V3.5 25933854-25931161 E	141.586	72.914	-0.947908	0.00201145
Medtr5g064640.1	Unknown Protein (AHRD V1) chr05_pseudomolecule_IMGAG_V3.5 26179877-26178297 E	253.88	101.754	-1.31062	6.27038e-08
Medtr5g010580.1	Unknown Protein (AHRD V1) chr05_pseudomolecule_IMGAG_V3.5 2619951-2619299 E	641.108	282.347	-1.18025	0.00127945
Medtr5g067320.1	Unknown Protein (AHRD V1) chr05_pseudomolecule_IMGAG_V3.5 27458085-27459765 F	38.3711	218.647	2.47998	2.23993e-05
Medtr5g077760.1	Unknown Protein (AHRD V1) chr05_pseudomolecule_IMGAG_V3.5 32190220-32190756 F	138.948	36.5656	-1.89741	2.1622e-10
Medtr5g078750.1	Unknown Protein (AHRD V1) chr05_pseudomolecule_IMGAG_V3.5 32656773-32652340 E	49.2077	6.26344	-2.78918	0.00309593
Medtr5g084410.1	Unknown Protein (AHRD V1) chr05_pseudomolecule_IMGAG_V3.5 35400914-35399405 F	63.8159	4.99445	-3.43465	9.41237e-14
Medtr5g086360.1	Unknown Protein (AHRD V1) chr05_pseudomolecule_IMGAG_V3.5 36316527-36316822 E	634.327	374.473	-0.758791	0.00129237
Medtr5g088870.1	Unknown Protein (AHRD V1) chr05_pseudomolecule_IMGAG_V3.5 37557840-37559330 E	354.678	183.232	-0.949046	0.000115717
Medtr5g089380.1	Unknown Protein (AHRD V1) chr05_pseudomolecule_IMGAG_V3.5 37810004-37810311 F	800.406	414.289	-0.948419	5.21141e-06
Medtr5g089450.1	Unknown Protein (AHRD V1) chr05_pseudomolecule_IMGAG_V3.5 37829686-37826993 H	264.791	134.039	-0.976914	0.00019643
Medtr5g089820.1	Unknown Protein (AHRD V1) chr05_pseudomolecule_IMGAG_V3.5 38026230-38025449 F	629.596	279.403	-1.16922	2.39177e-07
Medtr5g091310.1	Unknown Protein (AHRD V1) chr05_pseudomolecule_IMGAG_V3.5 38756535-38756110 E	34.5029	10.0045	-1.68985	0.00201145
Medtr5g014810.1	Unknown Protein (AHRD V1) chr05_pseudomolecule_IMGAG_V3.5 4770101-4771106 E	30.0571	6.65479	-2.02049	0.00141975
Medtr5g014930.1	Unknown Protein (AHRD V1) chr05_pseudomolecule_IMGAG_V3.5 4823250-4825789 H	41.6172	13.4962	-1.55576	0.00189498
Medtr5g016650.1	Unknown Protein (AHRD V1) chr05_pseudomolecule_IMGAG_V3.5 5735964-5736490 H	29.9006	5.97106	-2.14819	0.00121501
Medtr5g006400.1	Unknown Protein (AHRD V1) chr05_pseudomolecule_IMGAG_V3.5 660948-659350 E	24.8373	74.9402	1.55541	0.00142911
Medtr5g020860.1	Unknown Protein (AHRD V1) chr05_pseudomolecule_IMGAG_V3.5 7738868-7739719 E	173.082	58.3043	-1.55356	2.65058e-08
Medtr5g024240.1	Unknown Protein (AHRD V1) chr05_pseudomolecule_IMGAG_V3.5 9486420-9491777 E	657.373	414.565	-0.663829	0.00510687
Medtr5g007050.2	Unknown Protein (AHRD V1) chr05_pseudomolecule_IMGAG_V3.5 951555-949699 E	193.788	94.9238	-1.02194	0.000334944
Medtr5g024980.1	Unknown Protein (AHRD V1) chr05_pseudomolecule_IMGAG_V3.5 9843578-9851858 E	138.454	59.5121	-1.2045	0.000180689
Medtr6g055180.1	Unknown Protein (AHRD V1) chr06_pseudomolecule_IMGAG_V3.5 11283594-11283935 E	49.8872	3.56843	-3.47753	7.46446e-12
Medtr6g060330.1	Unknown Protein (AHRD V1) chr06_pseudomolecule_IMGAG_V3.5 12509037-12506886 E	47.6147	9.58461	-2.19942	0.000259448
Medtr6g086590.1	Unknown Protein (AHRD V1) chr06_pseudomolecule_IMGAG_V3.5 20289996-20290553 E	166.195	386.572	1.21293	0.000206641
Medtr6g087180.1	Unknown Protein (AHRD V1) chr06_pseudomolecule_IMGAG_V3.5 20626238-20629309 E	96.632	29.409	-1.68286	0.00096295
Medtr6g087730.1	Unknown Protein (AHRD V1) chr06_pseudomolecule_IMGAG_V3.5 20841675-20838109 H	69.4207	17.7012	-1.91287	0.000197103
Medtr6g009100.1	Unknown Protein (AHRD V1) chr06_pseudomolecule_IMGAG_V3.5 2086340-2087065 H	26.257	76.615	1.50971	0.00469701
Medtr6g021860.1	Unknown Protein (AHRD V1) chr06_pseudomolecule_IMGAG_V3.5 4792588-4793016 E	26.8056	4.65234	-2.29846	0.000327863
Medtr6g021870.1	Unknown Protein (AHRD V1) chr06_pseudomolecule_IMGAG_V3.5 4796641-4797559 E	91.7715	31.1626	-1.52829	0.00111358
Medtr6g021900.1	Unknown Protein (AHRD V1) chr06_pseudomolecule_IMGAG_V3.5 4801737-4802307 H	197.612	70.4631	-1.47468	3.06545e-06
Medtr6g026830.1	Unknown Protein (AHRD V1) chr06_pseudomolecule_IMGAG_V3.5 6092109-6091662 F	320.512	159.011	-1.0067	5.37829e-05
Medtr6g029260.1	Unknown Protein (AHRD V1) chr06_pseudomolecule_IMGAG_V3.5 6383775-6383293 F	100.259	32.0548	-1.61511	7.75588e-06
Medtr6g029330.1	Unknown Protein (AHRD V1) chr06_pseudomolecule_IMGAG_V3.5 6421536-6421087 E	236.163	60.5955	-1.94498	2.01992e-08
Medtr6g034830.1	Unknown Protein (AHRD V1) chr06_pseudomolecule_IMGAG_V3.5 7059114-7059473 H	46.5918	10.9583	-1.9927	0.000155641
Medtr6g046960.1	Unknown Protein (AHRD V1) chr06_pseudomolecule_IMGAG_V3.5 9938719-9936712 E	194.297	108.909	-0.82936	0.00678818
Medtr7g055730.1	Unknown Protein (AHRD V1) chr07_pseudomolecule_IMGAG_V3.5 14593469-14588046 E	53.1576	121.751	1.1805	0.00307962
Medtr7g058370.1	Unknown Protein (AHRD V1) chr07_pseudomolecule_IMGAG_V3.5 15150670-15152943 E	42.5567	96.1274	1.15698	0.00864706
Medtr7g068220.1	Unknown Protein (AHRD V1) chr07_pseudomolecule_IMGAG_V3.5 17539159-17534964 E	1010.81	601.06	-0.748962	0.00570826
Medtr7g082920.1	Unknown Protein (AHRD V1) chr07_pseudomolecule_IMGAG_V3.5 24327402-24326307 E	522.468	229.705	-1.18205	1.76166e-08
Medtr7g084690.1	Unknown Protein (AHRD V1) chr07_pseudomolecule_IMGAG_V3.5 25263581-25262080 E	135.465	50.4833	-1.40636	0.00449116
Medtr7g085480.1	Unknown Protein (AHRD V1) chr07_pseudomolecule_IMGAG_V3.5 25709243-25710573 E	158.605	71.1219	-1.146	0.000300593
Medtr7g085850.1	Unknown Protein (AHRD V1) chr07_pseudomolecule_IMGAG_V3.5 25956174-25957563 E	114.577	51.0472	-1.15096	0.00139632
Medtr7g086320.1	Unknown Protein (AHRD V1) chr07_pseudomolecule_IMGAG_V3.5 26143269-26142759 F	5750	793.688	-2.85535	0.00735406
Medtr7g086530.1	Unknown Protein (AHRD V1) chr07_pseudomolecule_IMGAG_V3.5 26256669-26254602 I	38.1228	12.6653	-1.51749	0.00974618
Medtr7g087080.1	Unknown Protein (AHRD V1) chr07_pseudomolecule_IMGAG_V3.5 26543830-26544693 E	156.761	27.6565	-2.46081	3.8554e-05
Medtr7g089250.1	Unknown Protein (AHRD V1) chr07_pseudomolecule_IMGAG_V3.5 27704031-27702723 E	22.8236	2.63279	-2.71324	0.000149916
Medtr7g011910.1	Unknown Protein (AHRD V1) chr07_pseudomolecule_IMGAG_V3.5 2783900-2782758 E	44.0397	5.93686	-2.69884	4.40571e-07
Medtr7g089940.1	Unknown Protein (AHRD V1) chr07_pseudomolecule_IMGAG_V3.5 28051413-28052541 F	4.87708	20.6979	1.88438	0.00868998
Medtr7g090040.1	Unknown Protein (AHRD V1) chr07_pseudomolecule_IMGAG_V3.5 28124334-28125057 H	383.932	1047.56	1.44574	6.90961e-06
Medtr7g090690.1	Unknown Protein (AHRD V1) chr07_pseudomolecule_IMGAG_V3.5 28445926-28448924 H	78.3547	28.0411	-1.45022	0.000209403
Medtr7g104910.1	Unknown Protein (AHRD V1) chr07_pseudomolecule_IMGAG_V3.5 33694745-33701066 E	1035.69	1802.9	0.799137	0.00262251
Medtr7g025340.1	Unknown Protein (AHRD V1) chr07_pseudomolecule_IMGAG_V3.5 6876444-6875912 E	21.771	3.09776	-2.47429	0.00120475
Medtr8g040420.1	Unknown Protein (AHRD V1) chr08_pseudomolecule_IMGAG_V3.5 10010059-10012168 E	302.515	546.532	0.851174	0.00264003
Medtr8g061290.1	Unknown Protein (AHRD V1) chr08_pseudomolecule_IMGAG_V3.5 15122371-15118891 E	72.878	16.9293	-2.04282	7.50656e-07
Medtr8g066470.1	Unknown Protein (AHRD V1) chr08_pseudomolecule_IMGAG_V3.5 16666426-16668798 F	464.874	276.819	-0.745798	0.00271889
Medtr8g066950.1	Unknown Protein (AHRD V1) chr08_pseudomolecule_IMGAG_V3.5 16897265-16895576 H	69.4389	30.4535	-1.16315	0.00817948
Medtr8g069280.1	Unknown Protein (AHRD V1) chr08_pseudomolecule_IMGAG_V3.5 17954904-17953862 E	2406.27	615.17	-1.966	3.16235e-07
Medtr8g069320.1	Unknown Protein (AHRD V1) chr08_pseudomolecule_IMGAG_V3.5 17970601-17966129 E	5818.23	1424.95	-2.0289	4.60941e-08
Medtr8g011470.1	Unknown Protein (AHRD V1) chr08_pseudomolecule_IMGAG_V3.5 1872993-1870528 E	90.5921	238.282	1.38541	2.6458e-05
Medtr8g091590.1	Unknown Protein (AHRD V1) chr08_pseudomolecule_IMGAG_V3.5 25797377-25796299 E	10159.1	4305.03	-1.23849	3.33914e-13
Medtr8g092580.1	Unknown Protein (AHRD V1) chr08_pseudomolecule_IMGAG_V3.5 26290875-26290214 E	252.447	72.3107	-1.78959	0.000972866
Medtr8g099760.1	Unknown Protein (AHRD V1) chr08_pseudomolecule_IMGAG_V3.5 28831990-28833538 E	58.3988	16.3114	-1.77871	4.37608e-05
Medtr8g102350.1	Unknown Protein (AHRD V1) chr08_pseudomolecule_IMGAG_V3.5 29808494-29809603 F	153.962	81.0554	-0.917241	0.00504864
Medtr8g102750.1	Unknown Protein (AHRD V1) chr08_pseudomolecule_IMGAG_V3.5 29993542-29998410 E	220.52	96.8557	-1.17871	2.27226e-06
Medtr8g104140.1	Unknown Protein (AHRD V1) chr08_pseudomolecule_IMGAG_V3.5 30635360-30630515 H	1653.73	780.53	-1.08222	4.15089e-09
Medtr8g104290.1	Unknown Protein (AHRD V1) chr08_pseudomolecule_IMGAG_V3.5 30715759-30714776 F	135.518	39.0858	-1.76792	0.00156425
Medtr8g017050.1	Unknown Protein (AHRD V1) chr08_pseudomolecule_IMGAG_V3.5 3583392-3586223 E	64.9335	21.0628	-1.5794	0.00013112
Medtr8g037800.1	Unknown Protein (AHRD V1) chr08_pseudomolecule_IMGAG_V3.5 8778678-8777198 F	776.404	2504.05	1.68811	0.000113396
Medtr3g064780.1	Unknown Protein (AHRD V1); contains Interpro domain(s) IPR000008 C2 calcium-dependent membrane targeting chr03_pseudomolecule_IMGAG_V3.5 20536723-20540793 E	224.476	60.0129	-1.88579	4.92469e-14
Medtr5g089720.1	Unknown Protein (AHRD V1); contains Interpro domain(s) IPR000008 C2 calcium-dependent membrane targeting chr05_pseudomolecule_IMGAG_V3.5 37961338-37959056 E	32.0439	81.0077	1.31138	0.00328353
Medtr2g101590.1	Unknown Protein (AHRD V1); contains Interpro domain(s) IPR000109 TGF-beta receptor, type I/II extracellular region chr02_pseudomolecule_IMGAG_V3.5 32622243-32632879 E	410.956	136.89	-1.57897	5.49612e-06
Medtr1g095530.1	Unknown Protein (AHRD V1); contains Interpro domain(s) IPR000301 Tetraspanin, subgroup chr01_pseudomolecule_IMGAG_V3.5 27366951-27365006 F	5.83701	25.8323	1.97253	0.00483745
Medtr1g115080.1	Unknown Protein (AHRD V1); contains Interpro domain(s) IPR001461 Peptidase A1 chr01_pseudomolecule_IMGAG_V3.5 33311683-33312819 E	237.381	504.149	1.08344	0.000912441
Medtr7g024280.1	Unknown Protein (AHRD V1); contains Interpro domain(s) IPR001753 Crotonase, core chr07_pseudomolecule_IMGAG_V3.5 6433102-6432171 F	118.693	31.2663	-1.89124	5.01418e-09
Medtr8g095130.1	Unknown Protein (AHRD V1); contains Interpro domain(s) IPR001810 Cyclin-like F-box chr08_pseudomolecule_IMGAG_V3.5 27584185-27588500 H	53.9708	15.2431	-1.75884	0.00142911
Medtr3g104640.1	Unknown Protein (AHRD V1); contains Interpro domain(s) IPR001993 Mitochondrial substrate carrier chr03_pseudomolecule_IMGAG_V3.5 36749993-36746746 E	1185.98	683.538	-0.794099	9.63102e-05
Medtr2g087390.1	Unknown Protein (AHRD V1); contains Interpro domain(s) IPR002523 Mg2+ transporter protein, CorA-like chr02_pseudomolecule_IMGAG_V3.5 27026587-27027911 E	117.696	423.312	1.83786	0.00347297
Medtr2g087430.1	Unknown Protein (AHRD V1); contains Interpro domain(s) IPR002523 Mg2+ transporter protein, CorA-like chr02_pseudomolecule_IMGAG_V3.5 27041812-27043641 E	207.292	669.008	1.68557	0.000194342
Medtr2g087460.1	Unknown Protein (AHRD V1); contains Interpro domain(s) IPR002523 Mg2+ transporter protein, CorA-like chr02_pseudomolecule_IMGAG_V3.5 27054651-27055971 E	161.626	443.796	1.45159	0.00417835
Medtr2g087470.1	Unknown Protein (AHRD V1); contains Interpro domain(s) IPR002523 Mg2+ transporter protein, CorA-like chr02_pseudomolecule_IMGAG_V3.5 27063282-27064032 E	18.1679	77.843	2.04029	0.00571298
Medtr4g128310.1	Unknown Protein (AHRD V1); contains Interpro domain(s) IPR002659 Glycosyl transferase, family 31 chr04_pseudomolecule_IMGAG_V3.5 44823886-44825444 E	103.774	33.683	-1.59498	0.00932525
Medtr5g011580.1	Unknown Protein (AHRD V1); contains Interpro domain(s) IPR002912 Amino acid-binding ACT chr05_pseudomolecule_IMGAG_V3.5 3120947-3123925 F	718.364	455.158	-0.657189	0.00541465
AC233682_15.1	Unknown Protein (AHRD V1); contains Interpro domain(s) IPR003594 ATP-binding region, ATPase-like AC233682.2 53538-60087 E	63.7366	220.198	1.77269	6.63372e-09
Medtr3g084110.1	Unknown Protein (AHRD V1); contains Interpro domain(s) IPR003663 Sugar/inositol transporter chr03_pseudomolecule_IMGAG_V3.5 27290770-27286403 E	430.378	1072.2	1.3149	2.44809e-06
Medtr8g022440.1	Unknown Protein (AHRD V1); contains Interpro domain(s) IPR003676 Auxin responsive SAUR protein chr08_pseudomolecule_IMGAG_V3.5 5624528-5623779 E	957.294	518.618	-0.883016	2.64739e-05
Medtr1g090150.1	Unknown Protein (AHRD V1); contains Interpro domain(s) IPR004046 Glutathione S-transferase, C-terminal chr01_pseudomolecule_IMGAG_V3.5 24838264-24839954 E	150.177	17.2455	-3.05062	2.4086e-22
Medtr7g065290.1	Unknown Protein (AHRD V1); contains Interpro domain(s) IPR004046 Glutathione S-transferase, C-terminal chr07_pseudomolecule_IMGAG_V3.5 16871237-16868130 E	961.299	262.569	-1.86831	1.13502e-12
Medtr7g024950.1	Unknown Protein (AHRD V1); contains Interpro domain(s) IPR004146 DC1 chr07_pseudomolecule_IMGAG_V3.5 6724059-6723124 E	21.4364	2.72609	-2.59011	0.00026829
Medtr7g025130.1	Unknown Protein (AHRD V1); contains Interpro domain(s) IPR004146 DC1 chr07_pseudomolecule_IMGAG_V3.5 6783634-6787039 E	204.535	54.1009	-1.89923	3.2572e-13
Medtr5g016570.1	Unknown Protein (AHRD V1); contains Interpro domain(s) IPR004158 Protein of unknown function DUF247, plant chr05_pseudomolecule_IMGAG_V3.5 5698976-5696873 E	165.298	87.3183	-0.912988	0.0038696
Medtr6g011060.1	Unknown Protein (AHRD V1); contains Interpro domain(s) IPR004158 Protein of unknown function DUF247, plant chr06_pseudomolecule_IMGAG_V3.5 2571888-2573444 F	16.4539	70.1401	2.02712	0.00474062
Medtr7g060310.1	Unknown Protein (AHRD V1); contains Interpro domain(s) IPR004158 Protein of unknown function DUF247, plant chr07_pseudomolecule_IMGAG_V3.5 15959325-15962296 E	12.8713	47.3196	1.80051	0.000651856
Medtr8g042070.1	Unknown Protein (AHRD V1); contains Interpro domain(s) IPR004158 Protein of unknown function DUF247, plant chr08_pseudomolecule_IMGAG_V3.5 10681237-10679957 E	9.35243	36.7174	1.86526	0.00349446
Medtr2g038200.1	Unknown Protein (AHRD V1); contains Interpro domain(s) IPR004176 Clp, N-terminal chr02_pseudomolecule_IMGAG_V3.5 14011713-14016414 E	186.979	351.509	0.907086	0.00171134
Medtr4g114080.1	Unknown Protein (AHRD V1); contains Interpro domain(s) IPR004360 Glyoxalase/bleomycin resistance protein/dioxygenase chr04_pseudomolecule_IMGAG_V3.5 39075580-39074684 F	458.748	61.2938	-2.88368	1.89172e-15
Medtr4g132400.1	Unknown Protein (AHRD V1); contains Interpro domain(s) IPR004695 C4-dicarboxylate transporter/malic acid transport protein chr04_pseudomolecule_IMGAG_V3.5 46797065-46795562 E	14.3024	89.2943	2.56088	0.00014549
Medtr4g082930.1	Unknown Protein (AHRD V1); contains Interpro domain(s) IPR004843 Metallophosphoesterase chr04_pseudomolecule_IMGAG_V3.5 28192187-28195361 E	39.2797	12.4957	-1.57755	0.00539345
Medtr5g076170.1	Unknown Protein (AHRD V1); contains Interpro domain(s) IPR004864 Late embryogenesis abundant protein 2 chr05_pseudomolecule_IMGAG_V3.5 31437485-31438588 E	501.883	70.105	-2.8222	5.35406e-18
Medtr5g096680.1	Unknown Protein (AHRD V1); contains Interpro domain(s) IPR004864 Late embryogenesis abundant protein 2 chr05_pseudomolecule_IMGAG_V3.5 41247722-41246999 E	41.6849	94.9046	1.16787	0.00441281
Medtr7g092700.1	Unknown Protein (AHRD V1); contains Interpro domain(s) IPR004895 Prenylated rab acceptor PRA1 chr07_pseudomolecule_IMGAG_V3.5 29479579-29480493 E	1122.37	329.615	-1.7646	1.11536e-07
Medtr5g089600.1	Unknown Protein (AHRD V1); contains Interpro domain(s) IPR005175 Protein of unknown function DUF296 chr05_pseudomolecule_IMGAG_V3.5 37915432-37916142 E	191.859	1.17721	-6.46892	8.46478e-32
Medtr7g016950.1	Unknown Protein (AHRD V1); contains Interpro domain(s) IPR006041 Pollen Ole e 1 allergen and extensin chr07_pseudomolecule_IMGAG_V3.5 4302308-4304975 E	32.8303	137.919	2.03785	0.000826669
Medtr5g055020.1	Unknown Protein (AHRD V1); contains Interpro domain(s) IPR006121 Heavy metal transport/detoxification protein chr05_pseudomolecule_IMGAG_V3.5 22125548-22123459 F	88.8593	29.8922	-1.54043	3.17958e-05
Medtr5g094730.1	Unknown Protein (AHRD V1); contains Interpro domain(s) IPR006121 Heavy metal transport/detoxification protein chr05_pseudomolecule_IMGAG_V3.5 40350810-40351905 E	182.674	30.9113	-2.52501	0.00737839
Medtr7g108560.1	Unknown Protein (AHRD V1); contains Interpro domain(s) IPR006121 Heavy metal transport/detoxification protein chr07_pseudomolecule_IMGAG_V3.5 34192293-34194507 F	22.6243	63.799	1.4557	0.00365121
AC235757_5.1	Unknown Protein (AHRD V1); contains Interpro domain(s) IPR006384 Pyridoxal phosphate phosphatase-related AC235757.1 15408-16088 E	326.412	1240.83	1.92329	0.000639525
Medtr8g104890.1	Unknown Protein (AHRD V1); contains Interpro domain(s) IPR006461 Protein of unknown function Cys-rich chr08_pseudomolecule_IMGAG_V3.5 31037357-31038510 F	192.443	49.7958	-1.92912	5.53332e-09
Medtr4g122800.1	Unknown Protein (AHRD V1); contains Interpro domain(s) IPR006501 Pectinesterase inhibitor chr04_pseudomolecule_IMGAG_V3.5 42522729-42521693 E	70.1218	231.719	1.71022	0.00286735
Medtr5g008720.1	Unknown Protein (AHRD V1); contains Interpro domain(s) IPR006502 Protein of unknown function DUF506, plant chr05_pseudomolecule_IMGAG_V3.5 1671711-1668884 E	914.681	1563.25	0.772553	0.00225928
Medtr7g073370.1	Unknown Protein (AHRD V1); contains Interpro domain(s) IPR006747 Protein of unknown function DUF599 chr07_pseudomolecule_IMGAG_V3.5 19611507-19613922 E	542.621	1376.05	1.34091	0.000212186
Medtr5g064340.1	Unknown Protein (AHRD V1); contains Interpro domain(s) IPR006766 Phosphate-induced protein 1 conserved region chr05_pseudomolecule_IMGAG_V3.5 26010615-26016492 E	2916.41	805.141	-1.85558	0.00469807
Medtr5g064360.1	Unknown Protein (AHRD V1); contains Interpro domain(s) IPR006766 Phosphate-induced protein 1 conserved region chr05_pseudomolecule_IMGAG_V3.5 26021599-26022853 E	981.597	135.698	-2.84561	1.40918e-07
AC233653_1010.1	Unknown Protein (AHRD V1); contains Interpro domain(s) IPR006869 Protein of unknown function DUF547 AC233653.2 45955-50755 E	521.456	881.44	0.75619	0.00416471
Medtr2g021690.1	Unknown Protein (AHRD V1); contains Interpro domain(s) IPR006904 Protein of unknown function DUF716 chr02_pseudomolecule_IMGAG_V3.5 7341162-7342837 E	949.835	76.625	-3.6146	9.82061e-09
Medtr4g039720.1	Unknown Protein (AHRD V1); contains Interpro domain(s) IPR006946 Protein of unknown function DUF642 chr04_pseudomolecule_IMGAG_V3.5 12569167-12571935 F	118.535	12.0831	-3.19165	1.37638e-20
Medtr3g102230.1	Unknown Protein (AHRD V1); contains Interpro domain(s) IPR007087 Zinc finger, C2H2-type chr03_pseudomolecule_IMGAG_V3.5 36173503-36170052 H	22.2464	0.717939	-3.75826	5.2111e-06
Medtr8g085580.1	Unknown Protein (AHRD V1); contains Interpro domain(s) IPR007493 Protein of unknown function DUF538 chr08_pseudomolecule_IMGAG_V3.5 23412449-23409733 E	3090.09	1898.46	-0.702527	0.000662997
Medtr8g085590.1	Unknown Protein (AHRD V1); contains Interpro domain(s) IPR007493 Protein of unknown function DUF538 chr08_pseudomolecule_IMGAG_V3.5 23415431-23416207 F	120.594	62.614	-0.934654	0.00781532
Medtr7g101250.1	Unknown Protein (AHRD V1); contains Interpro domain(s) IPR007608 Protein of unknown function DUF584 chr07_pseudomolecule_IMGAG_V3.5 32056525-32057574 E	726.295	468.367	-0.631824	0.00801836
Medtr2g103840.1	Unknown Protein (AHRD V1); contains Interpro domain(s) IPR007612 Protein of unknown function DUF567 chr02_pseudomolecule_IMGAG_V3.5 33791464-33789170 E	275.407	483.534	0.809804	0.00476853
Medtr7g072140.1	Unknown Protein (AHRD V1); contains Interpro domain(s) IPR007612 Protein of unknown function DUF567 chr07_pseudomolecule_IMGAG_V3.5 19034897-19036541 E	34.2583	5.87205	-2.35915	5.84836e-05
Medtr7g072170.1	Unknown Protein (AHRD V1); contains Interpro domain(s) IPR007612 Protein of unknown function DUF567 chr07_pseudomolecule_IMGAG_V3.5 19040003-19042494 E	115.191	46.5451	-1.28913	2.65689e-05
Medtr7g072270.1	Unknown Protein (AHRD V1); contains Interpro domain(s) IPR007612 Protein of unknown function DUF567 chr07_pseudomolecule_IMGAG_V3.5 19070184-19072659 E	373.236	108.417	-1.77412	7.64792e-05
Medtr3g087700.1	Unknown Protein (AHRD V1); contains Interpro domain(s) IPR007650 Protein of unknown function DUF581 chr03_pseudomolecule_IMGAG_V3.5 29017640-29016186 E	905.667	1497.68	0.725047	0.00622931
Medtr5g013770.1	Unknown Protein (AHRD V1); contains Interpro domain(s) IPR007650 Protein of unknown function DUF581 chr05_pseudomolecule_IMGAG_V3.5 4179712-4181623 E	3203.65	1757.52	-0.865807	5.74401e-06
Medtr4g130400.1	Unknown Protein (AHRD V1); contains Interpro domain(s) IPR007656 Protein of unknown function DUF593 chr04_pseudomolecule_IMGAG_V3.5 45784680-45781390 E	157.687	82.6292	-0.924106	0.00449116
AC233676_19.1	Unknown Protein (AHRD V1); contains Interpro domain(s) IPR007736 Caleosin related AC233676.2 83153-79445 E	14.0708	39.8966	1.44023	0.00933474
Medtr2g063210.1	Unknown Protein (AHRD V1); contains Interpro domain(s) IPR007750 Protein of unknown function DUF674 chr02_pseudomolecule_IMGAG_V3.5 19945842-19943713 H	24.2964	0	-4.66086	2.08788e-10
Medtr2g063350.1	Unknown Protein (AHRD V1); contains Interpro domain(s) IPR007750 Protein of unknown function DUF674 chr02_pseudomolecule_IMGAG_V3.5 19988371-19992089 E	83.8577	257.965	1.60964	0.00157261
AC225517_3.1	Unknown Protein (AHRD V1); contains Interpro domain(s) IPR008546 Protein of unknown function DUF828, plant AC225517.13 6198-3529 E	28.9625	72.195	1.28858	0.00473548
Medtr2g035850.1	Unknown Protein (AHRD V1); contains Interpro domain(s) IPR008889 VQ chr02_pseudomolecule_IMGAG_V3.5 12774384-12775438 F	424.182	212.411	-0.99445	1.06309e-05
Medtr2g019320.1	Unknown Protein (AHRD V1); contains Interpro domain(s) IPR008889 VQ chr02_pseudomolecule_IMGAG_V3.5 6234050-6234727 E	306.524	64.0946	-2.24009	0.00345033
Medtr8g040080.1	Unknown Protein (AHRD V1); contains Interpro domain(s) IPR008889 VQ chr08_pseudomolecule_IMGAG_V3.5 9877910-9878458 E	352.121	85.2729	-2.03318	3.54392e-20
Medtr4g018880.1	Unknown Protein (AHRD V1); contains Interpro domain(s) IPR009489 PAR1 chr04_pseudomolecule_IMGAG_V3.5 4911707-4909860 F	3303.69	681.213	-2.27622	3.12124e-05
Medtr2g034890.1	Unknown Protein (AHRD V1); contains Interpro domain(s) IPR009606 Protein of unknown function DUF1218 chr02_pseudomolecule_IMGAG_V3.5 12217586-12220974 E	31.6577	95.4572	1.56246	0.00122118
Medtr3g070230.1	Unknown Protein (AHRD V1); contains Interpro domain(s) IPR009743 Hs1pro-1, C-terminal chr03_pseudomolecule_IMGAG_V3.5 22153476-22151641 E	2916.37	998.211	-1.5458	1.36095e-17
Medtr3g031320.1	Unknown Protein (AHRD V1); contains Interpro domain(s) IPR009810 Late nodulin chr03_pseudomolecule_IMGAG_V3.5 9554525-9553875 E	880.175	534.028	-0.719814	0.00301448
Medtr5g011800.1	Unknown Protein (AHRD V1); contains Interpro domain(s) IPR009902 Protein of unknown function DUF1442 chr05_pseudomolecule_IMGAG_V3.5 3209656-3208620 E	137.548	61.6981	-1.14389	0.0011928
Medtr4g101150.1	Unknown Protein (AHRD V1); contains Interpro domain(s) IPR010666 Zinc finger, GRF-type chr04_pseudomolecule_IMGAG_V3.5 34949883-34951033 H	29.9649	3.60369	-2.74977	8.97807e-06
Medtr5g035690.1	Unknown Protein (AHRD V1); contains Interpro domain(s) IPR010683 Protein of unknown function DUF1262 chr05_pseudomolecule_IMGAG_V3.5 15102077-15103433 E	323.744	106.788	-1.5911	0.00542548
Medtr1g098310.1	Unknown Protein (AHRD V1); contains Interpro domain(s) IPR011009 Protein kinase-like chr01_pseudomolecule_IMGAG_V3.5 28192096-28191320 E	235.025	597.598	1.34265	0.00172728
Medtr3g077870.1	Unknown Protein (AHRD V1); contains Interpro domain(s) IPR011009 Protein kinase-like chr03_pseudomolecule_IMGAG_V3.5 24823238-24826830 F	4702.6	595.011	-2.98035	0.00983044
Medtr5g005770.1	Unknown Protein (AHRD V1); contains Interpro domain(s) IPR011009 Protein kinase-like chr05_pseudomolecule_IMGAG_V3.5 373800-372204 E	384.725	725.409	0.913211	0.000770953
Medtr7g093330.1	Unknown Protein (AHRD V1); contains Interpro domain(s) IPR011424 C1-like chr07_pseudomolecule_IMGAG_V3.5 29792226-29793650 E	63.159	153.668	1.26945	0.00729369
Medtr7g082570.1	Unknown Protein (AHRD V1); contains Interpro domain(s) IPR011697 Peptidase C26 chr07_pseudomolecule_IMGAG_V3.5 24161597-24158779 E	3560.98	798.928	-2.15474	0.00118714
Medtr3g100100.1	Unknown Protein (AHRD V1); contains Interpro domain(s) IPR011990 Tetratricopeptide-like helical chr03_pseudomolecule_IMGAG_V3.5 35044631-35047165 E	3995.4	2428.5	-0.718043	0.00028084
Medtr4g114690.1	Unknown Protein (AHRD V1); contains Interpro domain(s) IPR011990 Tetratricopeptide-like helical chr04_pseudomolecule_IMGAG_V3.5 39402071-39403928 E	5775.7	2146.78	-1.4274	0.000215101
Medtr7g090450.1	Unknown Protein (AHRD V1); contains Interpro domain(s) IPR011992 EF-Hand type chr07_pseudomolecule_IMGAG_V3.5 28336240-28335054 E	6884.95	3992.75	-0.785911	2.77024e-05
Medtr7g024880.1	Unknown Protein (AHRD V1); contains Interpro domain(s) IPR011992 EF-Hand type chr07_pseudomolecule_IMGAG_V3.5 6695372-6694517 E	3029.33	631.81	-2.25963	2.89388e-05
Medtr5g083110.1	Unknown Protein (AHRD V1); contains Interpro domain(s) IPR012335 Thioredoxin fold chr05_pseudomolecule_IMGAG_V3.5 34849190-34847922 E	614.508	183.511	-1.73807	4.46756e-15
Medtr5g034230.1	Unknown Protein (AHRD V1); contains Interpro domain(s) IPR012442 Protein of unknown function DUF1645 chr05_pseudomolecule_IMGAG_V3.5 14385945-14386971 F	729.957	106.428	-2.76642	4.76402e-06
Medtr5g040600.1	Unknown Protein (AHRD V1); contains Interpro domain(s) IPR012870 Protein of unknown function DUF1666 chr05_pseudomolecule_IMGAG_V3.5 17422840-17416337 E	186.25	442.289	1.24328	3.36327e-06
Medtr6g084440.1	Unknown Protein (AHRD V1); contains Interpro domain(s) IPR012870 Protein of unknown function DUF1666 chr06_pseudomolecule_IMGAG_V3.5 19718423-19722535 E	213.292	502.366	1.23203	3.93496e-06
Medtr8g021190.1	Unknown Protein (AHRD V1); contains Interpro domain(s) IPR012876 Protein of unknown function DUF1677, plant chr08_pseudomolecule_IMGAG_V3.5 5230364-5228084 E	2172.04	1381.53	-0.652402	0.00190706
Medtr1g105360.1	Unknown Protein (AHRD V1); contains Interpro domain(s) IPR013210 Leucine-rich repeat, N-terminal chr01_pseudomolecule_IMGAG_V3.5 31148429-31149753 F	621.346	1246.65	1.00343	0.00015809
Medtr1g084820.1	Unknown Protein (AHRD V1); contains Interpro domain(s) IPR013781 Glycoside hydrolase, subgroup, catalytic core chr01_pseudomolecule_IMGAG_V3.5 22285619-22288014 E	255.353	583.436	1.18891	0.000961616
Medtr3g099670.1	Unknown Protein (AHRD V1); contains Interpro domain(s) IPR013809 Epsin-like, N-terminal chr03_pseudomolecule_IMGAG_V3.5 34751200-34753845 E	159.077	71.7037	-1.13867	0.00806702
Medtr3g100470.1	Unknown Protein (AHRD V1); contains Interpro domain(s) IPR014476 Predicted AT-hook DNA-binding chr03_pseudomolecule_IMGAG_V3.5 35257757-35259323 E	805.914	258.44	-1.63702	3.4889e-06
Medtr2g077900.1	Unknown Protein (AHRD V1); contains Interpro domain(s) IPR015655 Protein phosphatase 2C chr02_pseudomolecule_IMGAG_V3.5 24084609-24087197 E	105.475	11.3087	-3.11277	2.48917e-18
Medtr4g073090.1	Unknown Protein (AHRD V1); contains Interpro domain(s) IPR016040 NAD(P)-binding domain chr04_pseudomolecule_IMGAG_V3.5 23241037-23239780 F	246.872	442.073	0.837948	0.00394122
Medtr1g017830.1	Unknown Protein (AHRD V1); contains Interpro domain(s) IPR016972 Uncharacterised conserved protein UCP031279 chr01_pseudomolecule_IMGAG_V3.5 5178433-5179538 E	3608.54	1365.79	-1.40103	9.2503e-17
Medtr1g061590.1	Unknown Protein (AHRD V1); contains Interpro domain(s) IPR017442 Serine/threonine protein kinase-related chr01_pseudomolecule_IMGAG_V3.5 15708779-15711903 F	112.77	308.608	1.44432	3.3506e-07
Medtr4g119780.1	Unknown Protein (AHRD V1); contains Interpro domain(s) IPR018029 C2 membrane targeting protein chr04_pseudomolecule_IMGAG_V3.5 41463739-41464873 F	83.4631	17.258	-2.20979	0.000812527
Medtr1g083450.1	Unknown Protein (AHRD V1); contains Interpro domain(s) IPR018143 Folate receptor, conserved region chr01_pseudomolecule_IMGAG_V3.5 21654049-21657127 E	1702.49	996.408	-0.772239	0.000187244
Medtr7g104250.1	Unknown Protein (AHRD V1); contains Interpro domain(s) IPR018392 Peptidoglycan-binding lysin domain chr07_pseudomolecule_IMGAG_V3.5 33402524-33401875 E	99.3673	28.7942	-1.75218	5.29458e-07
Medtr8g069450.1	Unknown Protein (AHRD V1); contains Interpro domain(s) IPR019734 Tetratricopeptide repeat chr08_pseudomolecule_IMGAG_V3.5 18052387-18057508 F	463.04	265.253	-0.801449	0.000980434
Medtr7g100540.2	UPF0308 protein At2g37240, chloroplastic (AHRD V1 *-*- Q9ZUU2) chr07_pseudomolecule_IMGAG_V3.5 31678664-31680225 E	25.0108	79.5159	1.63016	0.00118776
Medtr4g118800.1	UPF0497 membrane protein 12 (AHRD V1 ***- C6SVQ5); contains Interpro domain(s) IPR006459 Uncharacterised protein family UPF0497, trans-membrane plant subgroup chr04_pseudomolecule_IMGAG_V3.5 41020932-41019165 F	109.701	37.3177	-1.53059	0.000113092
Medtr3g078010.1	UPF0497 membrane protein At2g36330 (AHRD V1 ***- Q84WP5); contains Interpro domain(s) IPR006702 Uncharacterised protein family UPF0497, trans-membrane plant chr03_pseudomolecule_IMGAG_V3.5 24912600-24910043 E	150.616	289.469	0.93796	0.0043167
Medtr8g009520.1	Uridylate kinase (AHRD V1 **** O04905); contains Interpro domain(s) IPR006266 UMP-CMP kinase chr08_pseudomolecule_IMGAG_V3.5 1444137-1437447 E	2396.66	1567.33	-0.612396	0.00543867
Medtr8g105790.1	Vacuolar iron transporter (AHRD V1 **** C4B8E4_TULGE); contains Interpro domain(s) IPR008217 Protein of unknown function DUF125, transmembrane chr08_pseudomolecule_IMGAG_V3.5 31481341-31478941 E	71.2565	141.115	0.975864	0.00866083
Medtr3g101430.1	Vacuolar sorting receptor 3 (AHRD V1 ***- B6U4K3_MAIZE) chr03_pseudomolecule_IMGAG_V3.5 35746112-35747367 E	127.608	65.7175	-0.946844	0.00702259
Medtr1g012440.1	Vacuolar transporter chaperone 4 (AHRD V1 *-*- P47075); contains Interpro domain(s) IPR004331 SPX, N-terminal chr01_pseudomolecule_IMGAG_V3.5 2914714-2910863 F	1229.22	2129.26	0.792113	0.0052587
Medtr4g022570.1	Vesicle-associated membrane protein 725 (AHRD V1 ***- B6T746_MAIZE); contains Interpro domain(s) IPR001388 Synaptobrevin chr04_pseudomolecule_IMGAG_V3.5 6425013-6419719 F	853.68	348.501	-1.29009	5.42982e-07
Medtr7g058640.1	Vesicle-associated membrane protein 725 (AHRD V1 ***- B6T746_MAIZE); contains Interpro domain(s) IPR001388 Synaptobrevin chr07_pseudomolecule_IMGAG_V3.5 15289235-15287707 E	375.384	52.1353	-2.82446	7.46715e-31
Medtr4g026780.1	Vesicle-associated membrane protein-associated protein A (AHRD V1 **** Q9Z270); contains Interpro domain(s) IPR008962 PapD-like chr04_pseudomolecule_IMGAG_V3.5 7972419-7975392 E	104.212	34.1754	-1.58066	0.000737828
Medtr3g086020.1	Vinorine synthase (AHRD V1 ***- Q70PR7); contains Interpro domain(s) IPR003480 Transferase chr03_pseudomolecule_IMGAG_V3.5 28194987-28197057 E	88.2945	21.662	-1.9783	4.7085e-08
Medtr1g110090.1	Wall-associated kinase (AHRD V1 *-*- C6ZRR9_SOYBN) chr01_pseudomolecule_IMGAG_V3.5 32386153-32390211 E	84.5096	37.0715	-1.16737	0.00301448
Medtr2g097600.1	Wall-associated kinase (AHRD V1 ***- C6ZRR9_SOYBN) chr02_pseudomolecule_IMGAG_V3.5 30435277-30434507 H	20.8028	2.56644	-2.61196	0.00407809
AC235487_34.1	Wall-associated receptor kinase 5 (AHRD V1 *-*- Q9LMN7); contains Interpro domain(s) IPR002290 Serine/threonine protein kinase AC235487.1 132940-131343 E	219.766	94.138	-1.21442	4.5729e-06
Medtr2g009670.1	Wall-associated receptor kinase 5 (AHRD V1 ***- Q9LMN7); contains Interpro domain(s) IPR017442 Serine/threonine protein kinase-related chr02_pseudomolecule_IMGAG_V3.5 2128989-2125856 E	69.8973	10.6416	-2.60645	1.92852e-10
Medtr3g111510.1	Wall-associated receptor kinase-like 14 (AHRD V1 **-- Q8RY67) chr03_pseudomolecule_IMGAG_V3.5 40369085-40377523 E	358.85	215.445	-0.733393	0.00469701
Medtr3g069050.1	Wall-associated receptor kinase-like 20 (AHRD V1 ***- Q9LZM4); contains Interpro domain(s) IPR002290 Serine/threonine protein kinase chr03_pseudomolecule_IMGAG_V3.5 21586458-21590612 E	2701.29	790.463	-1.77159	0.000132208
CU651566_11.1	WD-40 repeat family (AHRD V1 ***- C3SA93_BRADI); contains Interpro domain(s) IPR017986 WD40 repeat, region CU651566.9 58818-65475 E	2220.94	761.125	-1.54372	1.4711e-19
Medtr2g045360.1	WRKY transcription factor (AHRD V1 ***- D0PSE9_9LAMI); contains Interpro domain(s) IPR003657 DNA-binding WRKY chr02_pseudomolecule_IMGAG_V3.5 16225446-16229347 E	495.836	233.23	-1.08484	0.000578414
Medtr3g031220.1	WRKY transcription factor (Fragment) (AHRD V1 **** A8KRX2_CAPCH); contains Interpro domain(s) IPR003657 DNA-binding WRKY chr03_pseudomolecule_IMGAG_V3.5 9500821-9496332 E	1264.36	609.294	-1.05197	1.80412e-08
Medtr1g086790.1	WRKY transcription factor 33 (Fragment) (AHRD V1 ***- C9DI22_9ROSI); contains Interpro domain(s) IPR017396 Transcription factor, WRKY group IIc chr01_pseudomolecule_IMGAG_V3.5 23204213-23201476 E	1219.77	715.312	-0.769132	0.000218647
Medtr5g074400.1	WRKY transcription factor 42 (Fragment) (AHRD V1 *-** B2KJ82_HORVD); contains Interpro domain(s) IPR003657 DNA-binding WRKY chr05_pseudomolecule_IMGAG_V3.5 30617016-30613077 E	1876.32	755.223	-1.31179	0.000341913
Medtr3g106060.1	WRKY transcription factor 5 (Fragment) (AHRD V1 *-** Q09I59_PHYPA); contains Interpro domain(s) IPR003657 DNA-binding WRKY chr03_pseudomolecule_IMGAG_V3.5 37458634-37454679 E	128.703	9.38243	-3.643	5.36889e-27
Medtr1g009380.1	WRKY transcription factor 8 (Fragment) (AHRD V1 *-*- B2KJ51_HORVD); contains Interpro domain(s) IPR003657 DNA-binding WRKY chr01_pseudomolecule_IMGAG_V3.5 1920987-1923320 E	4115.15	2541.59	-0.694996	0.000582464
Medtr1g019130.1	WUSCHEL-related homeobox 4 (AHRD V1 ***- Q6X7J9); contains Interpro domain(s) IPR001356 Homeobox chr01_pseudomolecule_IMGAG_V3.5 5860331-5861945 E	27.7307	75.7458	1.41749	0.00134412
Medtr2g015000.1	WUSCHEL-related homeobox 9 (AHRD V1 *--- Q6X7J4); contains Interpro domain(s) IPR001356 Homeobox chr02_pseudomolecule_IMGAG_V3.5 4648119-4654249 E	46.8393	4.92241	-3.01394	3.28493e-09
Medtr1g050640.1	Xylem serine proteinase 1 (AHRD V1 *-*- Q9LLL8); contains Interpro domain(s) IPR015500 Peptidase S8, subtilisin-related chr01_pseudomolecule_IMGAG_V3.5 14316356-14313460 E	1839.32	1039.34	-0.822901	3.37504e-05
Medtr5g081290.1	Xylogalacturonan beta-1,3-xylosyltransferase (AHRD V1 *-** Q94AA9); contains Interpro domain(s) IPR004263 Exostosin-like chr05_pseudomolecule_IMGAG_V3.5 33814200-33813089 F	390.108	206.247	-0.916214	0.00529726
Medtr4g057450.1	Xyloglucan endotraglucosylase/hydrolase (AHRD V1 ***- C5G5Y5_PHAAN); contains Interpro domain(s) IPR000757 Glycoside hydrolase, family 16 chr04_pseudomolecule_IMGAG_V3.5 17668289-17667244 E	180.057	76.9153	-1.21646	0.00334147
Medtr4g128580.1	Xyloglucan endotransglucosylase/hydrolase 8 (AHRD V1 **** C0IRI1_MALDO); contains Interpro domain(s) IPR016455 Xyloglucan endotransglucosylase/hydrolase chr04_pseudomolecule_IMGAG_V3.5 44967998-44969356 E	3389.92	661.054	-2.35666	0.000912441
Medtr7g093530.1	Xyloglucan endotransglucosylase/hydrolase 8 (AHRD V1 **** C0IRI1_MALDO); contains Interpro domain(s) IPR016455 Xyloglucan endotransglucosylase/hydrolase chr07_pseudomolecule_IMGAG_V3.5 29898028-29899300 F	2043.92	381.321	-2.41919	8.02377e-16
Medtr3g084630.1	Xyloglucan endotransglycosylase/hydrolase XTH-21 (AHRD V1 **** A2TEJ5_9ROSI); contains Interpro domain(s) IPR016455 Xyloglucan endotransglucosylase/hydrolase chr03_pseudomolecule_IMGAG_V3.5 27495507-27494097 F	657.125	126.447	-2.36847	1.07521e-05
Medtr1g072420.1	Xyloglucan-specific endoglucanase inhibitor protein (AHRD V1 **-- B9VUU9_CAPAN); contains Interpro domain(s) IPR001461 Peptidase A1 chr01_pseudomolecule_IMGAG_V3.5 18126393-18124541 E	8727.97	1747.64	-2.31958	1.18725e-08
Medtr4g128290.2	Yip1 domain family member 6 (AHRD V1 ***- B6TPW7_MAIZE) chr04_pseudomolecule_IMGAG_V3.5 44815318-44811867 E	91.4826	3.65864	-4.3112	0.00454429
Medtr5g013260.1	Zeaxanthin epoxidase, chloroplastic (AHRD V1 *--- Q40412); contains Interpro domain(s) IPR002938 Monooxygenase, FAD-binding chr05_pseudomolecule_IMGAG_V3.5 3919831-3917042 E	153.128	80.7413	-0.914988	0.00459752
Medtr5g017350.1	Zeaxanthin epoxidase, chloroplastic (AHRD V1 ***- O81360); contains Interpro domain(s) IPR000253 Forkhead-associated chr05_pseudomolecule_IMGAG_V3.5 6063218-6065960 E	572.391	939.146	0.713366	0.00990196
Medtr4g053440.1	Zinc finger A20 and AN1 domain-containing stress-associated protein 3 (AHRD V1 ***- Q9ZNU9); contains Interpro domain(s) IPR000058 Zinc finger, AN1-type chr04_pseudomolecule_IMGAG_V3.5 15873965-15874953 E	1565.38	881.094	-0.828435	3.00321e-05
Medtr4g015680.1	Zinc finger and SCAN domain-containing protein 20 (AHRD V1 *-*- P17040); contains Interpro domain(s) IPR017877 MYB-like chr04_pseudomolecule_IMGAG_V3.5 3829195-3827128 E	128.905	40.0863	-1.66072	5.6798e-08
Medtr5g071070.1	Zinc finger CCCH domain-containing protein 66 (AHRD V1 ***- Q9LUZ4); contains Interpro domain(s) IPR000571 Zinc finger, CCCH-type chr05_pseudomolecule_IMGAG_V3.5 29154355-29164070 E	510.927	242.787	-1.07031	5.96699e-07
Medtr1g106730.1	Zinc finger protein (AHRD V1 ***- C0ITH8_CICAR); contains Interpro domain(s) IPR007087 Zinc finger, C2H2-type chr01_pseudomolecule_IMGAG_V3.5 31397489-31398608 F	1873.91	403.404	-2.21295	7.94733e-08
Medtr1g018420.1	Zinc finger protein (AHRD V1 ***- Q53EI9_MEDTR); contains Interpro domain(s) IPR007087 Zinc finger, C2H2-type chr01_pseudomolecule_IMGAG_V3.5 5466249-5467457 E	823.337	276.903	-1.56865	4.77725e-17
Medtr3g065020.1	Zinc finger protein 1 (AHRD V1 *-*- B6U456_MAIZE); contains Interpro domain(s) IPR007087 Zinc finger, C2H2-type chr03_pseudomolecule_IMGAG_V3.5 20676637-20674007 E	121.504	315.601	1.36984	7.07052e-06
Medtr2g096540.1	Zinc finger protein 1 (AHRD V1 ***- Q42430); contains Interpro domain(s) IPR007087 Zinc finger, C2H2-type chr02_pseudomolecule_IMGAG_V3.5 29984405-29985256 F	58.8089	7.50284	-2.81434	6.36215e-10
Medtr7g023560.1	Zinc finger protein 1 (AHRD V1 ***- Q42430); contains Interpro domain(s) IPR007087 Zinc finger, C2H2-type chr07_pseudomolecule_IMGAG_V3.5 6113202-6112363 E	355.318	85.3397	-2.04507	1.92852e-10
Medtr5g035800.1	Zinc finger protein 6 (AHRD V1 *-*- B6T066_MAIZE); contains Interpro domain(s) IPR007087 Zinc finger, C2H2-type chr05_pseudomolecule_IMGAG_V3.5 15149247-15148176 F	284.262	152.396	-0.895026	0.00112666
Medtr3g107610.1	Zinc finger protein-like protein (AHRD V1 ***- Q3S345_GOSHI); contains Interpro domain(s) IPR001876 Zinc finger, RanBP2-type chr03_pseudomolecule_IMGAG_V3.5 38227330-38225916 E	58.3211	164.611	1.48119	1.51608e-05
Medtr2g097580.1	Zinc transporter (AHRD V1 ***- Q9AWG7_MEDTR); contains Interpro domain(s) IPR003689 Zinc/iron permease chr02_pseudomolecule_IMGAG_V3.5 30429209-30427563 E	551.877	339.851	-0.697818	0.0059369
Medtr5g071990.1	Zinc transporter 6, chloroplastic (AHRD V1 **** O64738); contains Interpro domain(s) IPR004698 Zinc/iron permease, fungal and plant chr05_pseudomolecule_IMGAG_V3.5 29623656-29621063 F	528.02	1523.52	1.52696	4.53759e-07
Medtr1g016120.1	ZIP-like zinc transporter (AHRD V1 **** Q93XE8_THLCA); contains Interpro domain(s) IPR004698 Zinc/iron permease, fungal and plant chr01_pseudomolecule_IMGAG_V3.5 4625895-4631656 F	489.161	249.842	-0.966477	0.00977168

## Sheet: Table S2 RPKM P depletion
Data were calculated as reads/kb transcript lenght/million total reads (RPKM). Data are means of three biological replicates representing the nodule RNA pool of three plants each. The gene description is taken from the gene expression atlas of the Noble Foundation: http://www.plantgrn.noble.org/LegumeIP.
ID	transcript length	Description	mean control	mean five days P depleted
Medtr4g101280.1	825	14 kDa proline-rich protein DC2.15 (AHRD V1 **-- P14009); contains Interpro domain(s) IPR013770 Plant lipid transfer protein and hydrophobic protein, helical chr04_pseudomolecule_IMGAG_V3.5 35009138-35008314 E	9848.37	7448.1
Medtr4g101330.1	872	14 kDa proline-rich protein DC2.15 (AHRD V1 *--- P14009); contains Interpro domain(s) IPR013770 Plant lipid transfer protein and hydrophobic protein, helical chr04_pseudomolecule_IMGAG_V3.5 35023578-35022707 F	3212.71	2476.54
Medtr6g071090.1	618	Translationally-controlled tumor protein homolog (AHRD V1 ***- P28014); contains Interpro domain(s) IPR001983 Translationally controlled tumour-associated TCTP chr06_pseudomolecule_IMGAG_V3.5 14551401-14552018 F	3181.51	3598.78
Medtr3g085850.1	2834	Glyceraldehyde 3-phosphate dehydrogenase (AHRD V1 **** B3F8I0_NICLS); contains Interpro domain(s) IPR006424 Glyceraldehyde-3-phosphate dehydrogenase, type I chr03_pseudomolecule_IMGAG_V3.5 28124318-28121485 E	3033.86	2445.2
Medtr6g021610.1	799	Nodule-specific cysteine-rich peptide 122 (AHRD V1 ***- A7KH94_MEDTR); contains Interpro domain(s) IPR009810 Late nodulin chr06_pseudomolecule_IMGAG_V3.5 4655362-4654564 E	2440.38	3068.08
Medtr5g094210.1	838	MtN5 protein (AHRD V1 ***- O24101_MEDTR); contains Interpro domain(s) IPR003612 Plant lipid transfer protein/seed storage/trypsin-alpha amylase inhibitor chr05_pseudomolecule_IMGAG_V3.5 40106641-40107478 E	2275.62	2261.44
Medtr2g026760.1	900	14 kDa proline-rich protein DC2.15 (AHRD V1 **-- P14009); contains Interpro domain(s) IPR013770 Plant lipid transfer protein and hydrophobic protein, helical chr02_pseudomolecule_IMGAG_V3.5 8615802-8616701 E	2199.63	1676.53
Medtr4g101260.1	871	Cortical cell-delineating protein (AHRD V1 **-- B6UAC7_MAIZE); contains Interpro domain(s) IPR013770 Plant lipid transfer protein and hydrophobic protein, helical chr04_pseudomolecule_IMGAG_V3.5 34995437-34996307 E	2172.76	2477.28
Medtr5g035610.1	495	Unknown Protein (AHRD V1) chr05_pseudomolecule_IMGAG_V3.5 15075118-15075612 F	2147.09	1989.33
Medtr8g020650.1	877	Germin-like protein 9 (AHRD V1 ***- C7S8C3_SOYBN); contains Interpro domain(s) IPR014710 RmlC-like jelly roll fold chr08_pseudomolecule_IMGAG_V3.5 4959792-4960668 F	2052.16	968.411
Medtr7g110310.1	2521	S-adenosylmethionine synthetase (AHRD V1 ***- B9RN65_RICCO); contains Interpro domain(s) IPR002133 S-adenosylmethionine synthetase chr07_pseudomolecule_IMGAG_V3.5 35167020-35169540 E	1990.07	3003.2
Medtr1g116940.1	7131	Zinc finger CCCH domain-containing protein 14 (AHRD V1 ***- Q7F8R0); contains Interpro domain(s) IPR018111 K Homology, type 1, subgroup chr01_pseudomolecule_IMGAG_V3.5 34113643-34106513 E	1646.11	1675.34
Medtr6g078290.1	937	Miraculin (AHRD V1 ***- P13087); contains Interpro domain(s) IPR002160 Proteinase inhibitor I3, Kunitz legume chr06_pseudomolecule_IMGAG_V3.5 17561100-17562036 E	1635.46	160.101
Medtr5g083690.1	1041	Polyadenylate-binding protein-interacting protein 2 (AHRD V1 *-*- Q94AR4) chr05_pseudomolecule_IMGAG_V3.5 35093973-35095013 F	1612.16	1440.85
Medtr5g082070.1	2169	Aquaporin PIP11 (Fragment) (AHRD V1 ***- C9WI03_9ROSI); contains Interpro domain(s) IPR012269 Aquaporin chr05_pseudomolecule_IMGAG_V3.5 34219953-34217785 F	1570.15	1745.29
Medtr8g095910.1	1235	Phi-1 protein (Fragment) (AHRD V1 ***- Q4LAX0_CAPCH); contains Interpro domain(s) IPR006766 Phosphate-induced protein 1 conserved region chr08_pseudomolecule_IMGAG_V3.5 27973471-27972237 E	1511.17	1147.95
Medtr1g099310.1	1211	Chitinase (Fragment) (AHRD V1 *-*- A8ULC9_DOLLA); contains Interpro domain(s) IPR001223 Glycoside hydrolase, family 18, catalytic domain chr01_pseudomolecule_IMGAG_V3.5 28774332-28775542 E	1489.99	251.887
Medtr4g031520.1	927	Nodule-specific cysteine-rich peptide 319 (AHRD V1 ***- A7KHE9_MEDTR); contains Interpro domain(s) IPR009810 Late nodulin chr04_pseudomolecule_IMGAG_V3.5 9497185-9498111 F	1374.78	1352.72
Medtr1g079490.1	1148	Germin-like protein subfamily 1 member 16 (AHRD V1 ***- Q9FIC8); contains Interpro domain(s) IPR014710 RmlC-like jelly roll fold chr01_pseudomolecule_IMGAG_V3.5 19822939-19824086 F	1344.72	1074.3
Medtr5g081000.1	1469	Leghemoglobin (AHRD V1 ***- Q42928_MEDSA); contains Interpro domain(s) IPR001032 Leghaemoglobin chr05_pseudomolecule_IMGAG_V3.5 33666856-33668324 E	1331.35	875.499
Medtr5g081030.1	1463	Leghemoglobin (Fragment) (AHRD V1 ***- Q43786_MEDSA); contains Interpro domain(s) IPR001032 Leghaemoglobin chr05_pseudomolecule_IMGAG_V3.5 33674022-33675484 F	1291.25	702.554
Medtr4g075290.1	941	Peptidyl-prolyl cis-trans isomerase (AHRD V1 ***- O64456_VICFA); contains Interpro domain(s) IPR002130 Peptidyl-prolyl cis-trans isomerase, cyclophilin-type chr04_pseudomolecule_IMGAG_V3.5 24113977-24113037 H	1252.1	2184.29
Medtr6g078250.1	837	Pathogen-inducible trypsin-inhibitor-like protein (AHRD V1 **-* Q6ISX8_MEDTR); contains Interpro domain(s) IPR002160 Proteinase inhibitor I3, Kunitz legume chr06_pseudomolecule_IMGAG_V3.5 17548552-17549388 E	1250.29	28.9291
Medtr2g042470.1	713	Nodule-specific glycine-rich protein 2D (AHRD V1 ***- A7KHI1_MEDTR) chr02_pseudomolecule_IMGAG_V3.5 15456375-15457087 E	1232.96	1139.3
Medtr4g130780.1	934	Early nodulin (AHRD V1 ***- Q9LEF1_VICFA); contains Interpro domain(s) IPR008972 Cupredoxin chr04_pseudomolecule_IMGAG_V3.5 45950582-45951515 E	1197.08	1459.48
Medtr1g011540.1	1580	Leghemoglobin (AHRD V1 ***- Q42928_MEDSA); contains Interpro domain(s) IPR001032 Leghaemoglobin chr01_pseudomolecule_IMGAG_V3.5 2394231-2392652 E	1185.7	967.068
Medtr4g059730.1	1065	Glutathione S-transferase 103-1A (AHRD V1 **** P46421); contains Interpro domain(s) IPR004046 Glutathione S-transferase, C-terminal chr04_pseudomolecule_IMGAG_V3.5 18349734-18350798 F	1163.55	376.668
Medtr3g072170.1	911	Unknown Protein (AHRD V1) chr03_pseudomolecule_IMGAG_V3.5 23233417-23232507 E	1161.8	465.91
Medtr1g105330.1	1367	Unknown Protein (AHRD V1); contains Interpro domain(s) IPR009810 Late nodulin chr01_pseudomolecule_IMGAG_V3.5 31134312-31132946 H	1151.76	947.998
Medtr8g020630.1	875	Germin-like protein 9 (AHRD V1 ***- C7S8C3_SOYBN); contains Interpro domain(s) IPR014710 RmlC-like jelly roll fold chr08_pseudomolecule_IMGAG_V3.5 4947829-4948703 F	1115.4	882.222
Medtr3g016290.1	1130	Unknown Protein (AHRD V1) chr03_pseudomolecule_IMGAG_V3.5 4383321-4382192 F	1091.71	512.167
Medtr2g025780.1	1707	Unknown Protein (AHRD V1) chr02_pseudomolecule_IMGAG_V3.5 8011361-8013067 E	1086.51	1450.34
Medtr5g022390.1	1761	Thiosulfate sulfurtransferase (AHRD V1 **** Q39129); contains Interpro domain(s) IPR001763 Rhodanese-like chr05_pseudomolecule_IMGAG_V3.5 8565905-8567665 E	1067.65	333.153
Medtr4g103920.1	3418	Glyceraldehyde-3-phosphate dehydrogenase (Fragment) (AHRD V1 **** Q5PY03_MUSAC); contains Interpro domain(s) IPR006424 Glyceraldehyde-3-phosphate dehydrogenase, type I chr04_pseudomolecule_IMGAG_V3.5 36026922-36023505 F	1049.82	1339.93
Medtr4g061140.1	3282	Cytosolic ascorbate peroxidase (AHRD V1 **** Q41712_VIGUN); contains Interpro domain(s) IPR002207 Plant ascorbate peroxidase chr04_pseudomolecule_IMGAG_V3.5 18978383-18975102 E	1015.72	965.445
Medtr2g029750.1	1996	Peroxidase (AHRD V1 **** A4UN77_MEDTR); contains Interpro domain(s) IPR019793 Peroxidases heam-ligand binding site IPR002016 Haem peroxidase, plant/fungal/bacterial chr02_pseudomolecule_IMGAG_V3.5 10002689-10004684 E	1014.76	756.117
Medtr1g083950.1	1664	Universal stress protein A-like protein (AHRD V1 **-* Q8LGG8); contains Interpro domain(s) IPR006016 UspA chr01_pseudomolecule_IMGAG_V3.5 21923442-21925105 F	1002.35	525.348
Medtr6g092620.1	1515	1-aminocyclopropane-1-carboxylate oxidase (AHRD V1 **** P31237); contains Interpro domain(s) IPR005123 Oxoglutarate and iron-dependent oxygenase chr06_pseudomolecule_IMGAG_V3.5 23104405-23105919 E	981.866	417.477
Medtr7g114880.1	1203	MtN26 protein (AHRD V1 ***- O24090_MEDTR); contains Interpro domain(s) IPR006210 EGF-like chr07_pseudomolecule_IMGAG_V3.5 37382388-37383590 F	976.283	1007.58
Medtr1g116760.1	589	Unknown Protein (AHRD V1) chr01_pseudomolecule_IMGAG_V3.5 34028809-34029397 E	965.964	805.953
Medtr7g086320.1	511	Unknown Protein (AHRD V1) chr07_pseudomolecule_IMGAG_V3.5 26143269-26142759 F	954.614	147.482
Medtr4g059400.1	847	60S ribosomal protein L12 (AHRD V1 ***- Q6RJY1_CAPAN); contains Interpro domain(s) IPR000911 Ribosomal protein L11 chr04_pseudomolecule_IMGAG_V3.5 18188696-18187850 E	953.102	1186.86
Medtr7g100280.1	508	60S ribosomal protein L44 (AHRD V1 ***- B9RH89_RICCO); contains Interpro domain(s) IPR000552 Ribosomal protein L44e chr07_pseudomolecule_IMGAG_V3.5 31574126-31574633 F	949.18	951.585
Medtr8g014640.1	1465	Stem 28 kDa glycoprotein (AHRD V1 ***- P15490); contains Interpro domain(s) IPR010028 Acid phosphatase, plant chr08_pseudomolecule_IMGAG_V3.5 3210870-3209406 F	930.373	663.737
Medtr4g013770.1	1033	Disease resistance response protein 206 (AHRD V1 ***- P13240); contains Interpro domain(s) IPR004265 Plant disease resistance response protein chr04_pseudomolecule_IMGAG_V3.5 2915844-2916876 F	860.351	640.016
Medtr2g029740.1	2754	Peroxidase (AHRD V1 **** A4UN77_MEDTR); contains Interpro domain(s) IPR000823 Plant peroxidase chr02_pseudomolecule_IMGAG_V3.5 9994261-9997014 F	855.593	250.763
Medtr5g055370.1	724	Nodule-specific cysteine-rich peptide 94 (AHRD V1 ***- A7KH86_MEDTR); contains Interpro domain(s) IPR009810 Late nodulin chr05_pseudomolecule_IMGAG_V3.5 22261097-22260374 F	831.081	676.96
Medtr8g091590.1	1079	Unknown Protein (AHRD V1) chr08_pseudomolecule_IMGAG_V3.5 25797377-25796299 E	805.895	376.548
Medtr2g034480.1	2628	Glucan-endo-1 3-beta-glucosidase (AHRD V1 ***- Q9XFW9_CICAR); contains Interpro domain(s) IPR000490 Glycoside hydrolase, family 17 chr02_pseudomolecule_IMGAG_V3.5 11979775-11982402 E	800.758	535.151
Medtr5g064580.1	2421	14-3-3 protein (Fragment) (AHRD V1 *-*- A7KJS1_9BASI); contains Interpro domain(s) IPR000308 14-3-3 protein chr05_pseudomolecule_IMGAG_V3.5 26144506-26146926 E	789.071	786.161
Medtr6g057520.1	775	Unknown Protein (AHRD V1); contains Interpro domain(s) IPR009810 Late nodulin chr06_pseudomolecule_IMGAG_V3.5 11845920-11846694 E	777.931	711.5
Medtr4g070140.1	953	Glycine-rich RNA binding protein 1 (AHRD V1 *-** O24601_PELHO); contains Interpro domain(s) IPR015465 RNA recognition motif, glycine rich protein chr04_pseudomolecule_IMGAG_V3.5 21980538-21981490 E	770.265	920.158
Medtr2g094270.1	2536	Aquaporin PIP2-7 (AHRD V1 ***- Q9ATM4); contains Interpro domain(s) IPR012269 Aquaporin chr02_pseudomolecule_IMGAG_V3.5 29203558-29201023 E	751.445	1056.8
Medtr2g026040.1	2302	Cysteine proteinase inhibitor 5 (AHRD V1 **** Q41916); contains Interpro domain(s) IPR000010 Proteinase inhibitor I25, cystatin chr02_pseudomolecule_IMGAG_V3.5 8160978-8163279 E	737.657	213.665
Medtr4g113820.1	1016	Early nodulin 93 protein (AHRD V1 ***- A3FGC9_9ROSI); contains Interpro domain(s) IPR005050 Early nodulin 93 ENOD93 protein chr04_pseudomolecule_IMGAG_V3.5 38968105-38969120 E	733.81	506.274
Medtr2g065210.1	2777	Protein FAR1-RELATED SEQUENCE 5 (AHRD V1 *-*- Q9SZL8); contains Interpro domain(s) IPR004330 Transcription factor, FAR1-related chr02_pseudomolecule_IMGAG_V3.5 21052595-21055371 E	706.253	636.3
Medtr3g093110.1	1477	Ribosomal protein L9 (Fragment) (AHRD V1 ***- A9XPF9_9MYRT); contains Interpro domain(s) IPR000702 Ribosomal protein L6 chr03_pseudomolecule_IMGAG_V3.5 32018844-32020320 E	691.101	854.39
Medtr3g082100.1	1940	Proline rich protein 2 (Fragment) (AHRD V1 *-*- Q9M615_VITRI); contains Interpro domain(s) IPR013770 Plant lipid transfer protein and hydrophobic protein, helical chr03_pseudomolecule_IMGAG_V3.5 26324163-26326102 E	670.36	953.5
Medtr2g042520.1	976	Nodule-specific glycine-rich protein 2C (AHRD V1 ***- A7KHI0_MEDTR) chr02_pseudomolecule_IMGAG_V3.5 15472978-15473953 E	641.61	676.861
Medtr5g032480.1	625	Nodule-specific glycine-rich protein 1J (AHRD V1 ***- A7KHH7_MEDTR) chr05_pseudomolecule_IMGAG_V3.5 13519511-13518887 F	636.889	510.249
Medtr2g054210.1	589	Nodule-specific cysteine-rich peptide 121 (AHRD V1 ***- A7KH93_MEDTR); contains Interpro domain(s) IPR009810 Late nodulin chr02_pseudomolecule_IMGAG_V3.5 17782514-17781926 F	629.002	703.84
Medtr5g032670.1	1044	Unknown Protein (AHRD V1) chr05_pseudomolecule_IMGAG_V3.5 13648634-13649677 E	627.296	684.48
Medtr7g052640.1	647	Unknown Protein (AHRD V1); contains Interpro domain(s) IPR003612 Plant lipid transfer protein/seed storage/trypsin-alpha amylase inhibitor chr07_pseudomolecule_IMGAG_V3.5 13748294-13747648 F	621.33	599.659
Medtr5g020080.1	4213	Unknown Protein (AHRD V1) chr05_pseudomolecule_IMGAG_V3.5 7397945-7402157 E	619.181	597.983
Medtr3g109160.1	814	Auxin-induced protein 6B (AHRD V1 *-*- P33083); contains Interpro domain(s) IPR003676 Auxin responsive SAUR protein chr03_pseudomolecule_IMGAG_V3.5 39149139-39149952 F	618.878	516.133
Medtr4g013930.1	919	Disease resistance response protein 206 (AHRD V1 ***- P13240); contains Interpro domain(s) IPR004265 Plant disease resistance response protein chr04_pseudomolecule_IMGAG_V3.5 2975777-2976695 E	614.244	209.185
Medtr1g083960.1	3563	Calreticulin (AHRD V1 ***- B5M6X8_TOBAC); contains Interpro domain(s) IPR009169 Calreticulin chr01_pseudomolecule_IMGAG_V3.5 21930767-21927205 F	607.31	672.671
Medtr7g093870.1	1449	Disease resistance response protein 206 (AHRD V1 ***- P13240); contains Interpro domain(s) IPR004265 Plant disease resistance response protein chr07_pseudomolecule_IMGAG_V3.5 30047928-30046480 E	602.251	359.562
Medtr5g020740.1	1899	Isoflavone reductase homolog P3 (AHRD V1 ***- P52577); contains Interpro domain(s) IPR016040 NAD(P)-binding domain chr05_pseudomolecule_IMGAG_V3.5 7684767-7686665 E	594.321	318.052
Medtr2g096100.1	698	Histone H4 (AHRD V1 ***- B6T0P4_MAIZE); contains Interpro domain(s) IPR001951 Histone H4 chr02_pseudomolecule_IMGAG_V3.5 29777195-29777892 F	579.228	674.208
Medtr1g099320.1	1198	Acidic endochitinase (AHRD V1 **-- P19172); contains Interpro domain(s) IPR001223 Glycoside hydrolase, family 18, catalytic domain chr01_pseudomolecule_IMGAG_V3.5 28777873-28779070 E	575.269	223.881
Medtr5g033960.1	822	Ubiquitin (AHRD V1 ***- O96951_SUBDO); contains Interpro domain(s) IPR019956 Ubiquitin subgroup chr05_pseudomolecule_IMGAG_V3.5 14250859-14251680 E	573.544	656.792
Medtr3g030060.1	860	Nodule-specific cysteine-rich peptide 103 (AHRD V1 ***- A7KH89_MEDTR); contains Interpro domain(s) IPR009810 Late nodulin chr03_pseudomolecule_IMGAG_V3.5 8921748-8922607 E	567.124	529.555
Medtr5g010640.1	12722	Pathogenesis-related thaumatin-like protein (Fragment) (AHRD V1 *-*- A8W7L2_COFAR); contains Interpro domain(s) IPR001938 Thaumatin, pathogenesis-related chr05_pseudomolecule_IMGAG_V3.5 2656273-2643552 E	562.539	304.766
Medtr7g017630.1	4967	Amino acid transporter (AHRD V1 **** B9N1V7_POPTR); contains Interpro domain(s) IPR013057 Amino acid transporter, transmembrane chr07_pseudomolecule_IMGAG_V3.5 4570268-4565302 E	557.662	723.918
Medtr7g050870.1	2135	Pectinesterase (AHRD V1 ***- B7FLY5_MEDTR); contains Interpro domain(s) IPR000070 Pectinesterase, catalytic chr07_pseudomolecule_IMGAG_V3.5 13013679-13015813 F	536.411	581.818
Medtr2g035130.1	1443	Pathogenesis-related protein PR10 (Fragment) (AHRD V1 **-- O24263_PEA); contains Interpro domain(s) IPR000916 Bet v I allergen chr02_pseudomolecule_IMGAG_V3.5 12329337-12330779 F	536.034	215.827
Medtr4g068560.1	615	Unknown Protein (AHRD V1) chr04_pseudomolecule_IMGAG_V3.5 21632082-21631468 F	529.263	183.398
Medtr5g083270.1	1264	Abscisic acid receptor PYL6 (AHRD V1 **** Q8S8E3); contains Interpro domain(s) IPR019587 Polyketide cyclase/dehydrase chr05_pseudomolecule_IMGAG_V3.5 34938236-34936973 F	525.125	514.573
Medtr2g042480.1	937	Nodule-specific glycine-rich protein 2A (AHRD V1 ***- Q8S2U0_MEDTR) chr02_pseudomolecule_IMGAG_V3.5 15459735-15460671 E	510.28	502.195
Medtr8g088060.1	1777	Ubiquitin (AHRD V1 ***- O96951_SUBDO); contains Interpro domain(s) IPR019956 Ubiquitin subgroup chr08_pseudomolecule_IMGAG_V3.5 24660838-24662614 E	508.093	557.496
Medtr3g008840.1	1089	21 kDa protein (AHRD V1 ***- P17407); contains Interpro domain(s) IPR006501 Pectinesterase inhibitor chr03_pseudomolecule_IMGAG_V3.5 1682334-1681246 E	503.678	493.758
Medtr7g090450.1	1187	Unknown Protein (AHRD V1); contains Interpro domain(s) IPR011992 EF-Hand type chr07_pseudomolecule_IMGAG_V3.5 28336240-28335054 E	500.775	317.027
Medtr5g018540.1	674	Unknown Protein (AHRD V1) chr05_pseudomolecule_IMGAG_V3.5 6667373-6668046 E	498.303	460.067
Medtr3g085490.1	2210	60S ribosomal protein L17 (AHRD V1 ***- B6T595_MAIZE); contains Interpro domain(s) IPR005721 Ribosomal protein L22/L17, eukaryotic/archaeal chr03_pseudomolecule_IMGAG_V3.5 27906779-27908988 E	498.1	595.741
Medtr7g113080.1	922	Unknown Protein (AHRD V1); contains Interpro domain(s) IPR008801 Rapid ALkalinization Factor chr07_pseudomolecule_IMGAG_V3.5 36496015-36495094 F	495.848	256.527
Medtr5g056760.1	702	Nodule-specific cysteine-rich peptide 329 (AHRD V1 ***- A7KHF9_MEDTR); contains Interpro domain(s) IPR009810 Late nodulin chr05_pseudomolecule_IMGAG_V3.5 22817602-22818303 E	488.767	412.344
Medtr3g077050.1	1029	60S ribosomal protein L27a-3 (AHRD V1 ***- P49637); contains Interpro domain(s) IPR000270 Octicosapeptide/Phox/Bem1p chr03_pseudomolecule_IMGAG_V3.5 24367768-24368796 E	485.681	662.605
Medtr3g118390.1	2456	Endochitinase (Fragment) (AHRD V1 **** Q93WX9_MUSAC); contains Interpro domain(s) IPR016283 Glycoside hydrolase, family 19 chr03_pseudomolecule_IMGAG_V3.5 43168805-43171260 E	479.286	265.135
Medtr8g088390.1	4102	YTH domain family protein 2 (AHRD V1 *-*- Q0VCZ3); contains Interpro domain(s) IPR007275 YT521-B-like protein chr08_pseudomolecule_IMGAG_V3.5 24822523-24818422 E	475.028	709.317
Medtr6g071070.1	5754	Glutamine synthetase (AHRD V1 ***- O04998_MEDTR); contains Interpro domain(s) IPR008146 Glutamine synthetase, catalytic region IPR008147 Glutamine synthetase, beta-Grasp chr06_pseudomolecule_IMGAG_V3.5 14544473-14538720 E	472.583	462.547
Medtr7g069500.1	3191	Pyruvate decarboxylase isozyme 1 (AHRD V1 ***- B6SXK0_MAIZE); contains Interpro domain(s) IPR012110 Pyruvate decarboxylase/indolepyruvate decarboxylase chr07_pseudomolecule_IMGAG_V3.5 17837055-17840245 E	471.847	157.57
Medtr7g024580.1	3107	Heat shock protein 70 (AHRD V1 ***- Q5MGA8_MEDSA); contains Interpro domain(s) IPR013126 Heat shock protein 70 chr07_pseudomolecule_IMGAG_V3.5 6570045-6566939 E	469.939	375.339
Medtr8g105340.1	2298	40S ribosomal protein S2 (AHRD V1 ***- B5BRD8_ARATH); contains Interpro domain(s) IPR005711 Ribosomal protein S5, eukaryotic/archaeal chr08_pseudomolecule_IMGAG_V3.5 31262985-31265282 E	468.928	529.82
Medtr2g013440.1	1288	REF/SRPP-like protein At3g05500 (AHRD V1 ***- Q9MA63); contains Interpro domain(s) IPR008802 Rubber elongation factor chr02_pseudomolecule_IMGAG_V3.5 3806854-3808141 F	468.185	223.49
Medtr5g084080.1	656	Nodule-specific glycine-rich protein 1H (AHRD V1 *-*- A7KHH5_MEDTR) chr05_pseudomolecule_IMGAG_V3.5 35275628-35276283 F	466.928	435.228
Medtr4g079780.1	3936	Ketol-acid reductoisomerase, chloroplastic (AHRD V1 **** Q01292); contains Interpro domain(s) IPR016206 Ketol-acid reductoisomerase, plant chr04_pseudomolecule_IMGAG_V3.5 26538706-26534771 E	465.708	644.942
Medtr3g100950.1	2230	Serine/threonine-protein kinase BRI1-like 2 (AHRD V1 *--- Q9ZPS9); contains Interpro domain(s) IPR013210 Leucine-rich repeat, N-terminal chr03_pseudomolecule_IMGAG_V3.5 35511574-35513803 E	456.693	361.042
Medtr4g060590.1	1055	Nodule-specific cysteine-rich peptide 128 (AHRD V1 ***- A7KH96_MEDTR); contains Interpro domain(s) IPR009810 Late nodulin chr04_pseudomolecule_IMGAG_V3.5 18714367-18715421 E	448.9	383.824
Medtr4g014540.1	3301	Ferritin-3, chloroplastic (AHRD V1 ***- O65100); contains Interpro domain(s) IPR001519 Ferritin, N-terminal chr04_pseudomolecule_IMGAG_V3.5 3241888-3245188 E	444.904	416.732
Medtr1g075720.1	1600	60S ribosomal protein L14-1 (AHRD V1 ***- Q9SIM4); contains Interpro domain(s) IPR002784 Ribosomal protein L14 chr01_pseudomolecule_IMGAG_V3.5 19277509-19279108 E	444.897	453.138
AC140545_25.1	2319	60S ribosomal protein L10 (AHRD V1 ***- Q3SC85_SOLLC); contains Interpro domain(s) IPR001197 Ribosomal protein L10e AC140545.26 108060-105742 E	442.99	488.733
Medtr4g057120.1	439	Nodule-specific cysteine-rich peptide 187 (AHRD V1 **** A7KHB4_MEDTR); contains Interpro domain(s) IPR009810 Late nodulin chr04_pseudomolecule_IMGAG_V3.5 17492670-17493108 E	442.078	374.976
Medtr6g025480.1	477	Nodule-specific cysteine-rich peptide 192 (AHRD V1 ***- A7KHB6_MEDTR); contains Interpro domain(s) IPR009810 Late nodulin chr06_pseudomolecule_IMGAG_V3.5 5901450-5901926 F	441.605	362.983
Medtr7g082940.1	2986	Eukaryotic translation initiation factor 5 (AHRD V1 ***- P48724); contains Interpro domain(s) IPR002735 Translation initiation factor IF2/IF5 chr07_pseudomolecule_IMGAG_V3.5 24335863-24338848 E	439.321	337.747
Medtr2g096570.1	870	Histone H2A (AHRD V1 ***- B9T4D3_RICCO); contains Interpro domain(s) IPR002119 Histone H2A chr02_pseudomolecule_IMGAG_V3.5 29994779-29993910 F	437.327	510.744
Medtr1g061640.1	1921	Unknown Protein (AHRD V1) chr01_pseudomolecule_IMGAG_V3.5 15741678-15739758 F	435.834	296.17
Medtr5g098420.1	1727	Fasciclin-like arabinogalactan protein 2 (AHRD V1 ***- Q9SU13); contains Interpro domain(s) IPR000782 FAS1 domain chr05_pseudomolecule_IMGAG_V3.5 42054207-42052481 F	428.734	419.769
Medtr8g014650.1	1969	Stem 28 kDa glycoprotein (AHRD V1 ***- P15490); contains Interpro domain(s) IPR010028 Acid phosphatase, plant chr08_pseudomolecule_IMGAG_V3.5 3215435-3213467 E	426.739	432.48
Medtr5g069050.1	6142	Fructose-bisphosphate aldolase (AHRD V1 *-** C6TMG1_SOYBN); contains Interpro domain(s) IPR000741 Fructose-bisphosphate aldolase, class-I chr05_pseudomolecule_IMGAG_V3.5 28251539-28245398 E	425.308	322.712
Medtr2g076670.1	5587	Phosphoenolpyruvate-carboxylase (AHRD V1 **** O82723_VICFA); contains Interpro domain(s) IPR015813 Pyruvate/Phosphoenolpyruvate kinase, catalytic core chr02_pseudomolecule_IMGAG_V3.5 23586122-23591708 F	420.739	754.833
Medtr3g016130.1	554	Nodule-specific cysteine-rich peptide 86 (AHRD V1 ***- A7KH82_MEDTR); contains Interpro domain(s) IPR009810 Late nodulin chr03_pseudomolecule_IMGAG_V3.5 4302801-4302248 F	420.437	381.579
Medtr5g040570.1	2809	60S ribosomal protein L34 (AHRD V1 ***- B6T098_MAIZE); contains Interpro domain(s) IPR008195 Ribosomal protein L34e chr05_pseudomolecule_IMGAG_V3.5 17412847-17410039 E	417.767	463.924
Medtr3g061440.1	546	Histone H4 (AHRD V1 ***- B6T0P4_MAIZE); contains Interpro domain(s) IPR001951 Histone H4 chr03_pseudomolecule_IMGAG_V3.5 19071824-19071279 E	416.279	428.024
Medtr4g095390.1	2227	Unknown Protein (AHRD V1); contains Interpro domain(s) IPR007513 Four F5 protein chr04_pseudomolecule_IMGAG_V3.5 32831934-32834160 E	415.203	383.331
Medtr8g085980.1	2430	Alpha-tubulin (AHRD V1 ***- Q70ZL7_MISSI); contains Interpro domain(s) IPR002452 Alpha tubulin chr08_pseudomolecule_IMGAG_V3.5 23628627-23626198 E	414.396	480.917
Medtr8g012550.1	1583	MLP-like protein 43 (AHRD V1 ***- Q9SSK5); contains Interpro domain(s) IPR000916 Bet v I allergen chr08_pseudomolecule_IMGAG_V3.5 2458444-2460026 E	414.123	410.428
Medtr1g106870.1	1777	Peroxidase 12 (AHRD V1 **** Q96520); contains Interpro domain(s) IPR000823 Plant peroxidase chr01_pseudomolecule_IMGAG_V3.5 31481239-31483015 E	413.54	471.406
Medtr2g101370.1	1120	Aquaporin (Fragment) (AHRD V1 ***- A9UED5_WHEAT); contains Interpro domain(s) IPR012269 Aquaporin chr02_pseudomolecule_IMGAG_V3.5 32512777-32513896 E	413.419	497.696
Medtr8g074330.1	7168	Endochitinase (Fragment) (AHRD V1 *--* Q93WX9_MUSAC); contains Interpro domain(s) IPR000726 Glycoside hydrolase, family 19, catalytic chr08_pseudomolecule_IMGAG_V3.5 19892309-19899476 E	412.602	153.105
Medtr8g041390.1	3180	Auxin-induced protein 5NG4 (AHRD V1 **-- Q6J163); contains Interpro domain(s) IPR000620 Protein of unknown function DUF6, transmembrane chr08_pseudomolecule_IMGAG_V3.5 10378232-10381411 E	408.774	779.721
Medtr2g101900.1	880	Ribosomal protein L37 (AHRD V1 ***- B7FGF1_MEDTR); contains Interpro domain(s) IPR001569 Ribosomal protein L37e chr02_pseudomolecule_IMGAG_V3.5 32774498-32773619 E	407.494	441.128
Medtr1g072420.1	1853	Xyloglucan-specific endoglucanase inhibitor protein (AHRD V1 **-- B9VUU9_CAPAN); contains Interpro domain(s) IPR001461 Peptidase A1 chr01_pseudomolecule_IMGAG_V3.5 18126393-18124541 E	406.505	88.7064
AC235488_9.1	1390	60S ribosomal protein L21 (AHRD V1 **** Q9ZSU8_ORYSA); contains Interpro domain(s) IPR001147 Ribosomal protein L21e AC235488.1 32847-31458 E	403.82	411.869
Medtr7g086040.1	1428	MtN20 protein (Fragment) (AHRD V1 ***- O24098_MEDTR); contains Interpro domain(s) IPR010666 Zinc finger, GRF-type chr07_pseudomolecule_IMGAG_V3.5 26014173-26015600 E	401.143	683.182
Medtr8g072640.1	3690	3-hydroxy-3-methylglutaryl coenzyme A reductase 5 (AHRD V1 ***- A9YVC5_MEDTR); contains Interpro domain(s) IPR004554 Hydroxymethylglutaryl-CoA reductase, class I, catalytic chr08_pseudomolecule_IMGAG_V3.5 19104454-19100765 E	400.067	397.278
Medtr1g081410.1	2395	40S ribosomal protein S24 (AHRD V1 ***- B7FMK4_MEDTR); contains Interpro domain(s) IPR018098 Ribosomal S24e conserved site IPR001976 Ribosomal protein S24e chr01_pseudomolecule_IMGAG_V3.5 20762833-20765227 F	395.502	427.774
Medtr4g128750.1	1045	Pathogenesis-related protein PR-1 (AHRD V1 ***- Q40374); contains Interpro domain(s) IPR018244 Allergen V5/Tpx-1 related, conserved site chr04_pseudomolecule_IMGAG_V3.5 45058390-45059434 E	394.404	264.745
Medtr4g100690.1	287	Unknown Protein (AHRD V1); contains Interpro domain(s) IPR009810 Late nodulin chr04_pseudomolecule_IMGAG_V3.5 34706064-34705778 E	388.377	349.254
Medtr3g065690.1	710	Nodule-specific cysteine-rich peptide 88 (AHRD V1 ***- A7KH83_MEDTR); contains Interpro domain(s) IPR009810 Late nodulin chr03_pseudomolecule_IMGAG_V3.5 21023401-21022692 E	387.55	317.46
Medtr5g032420.1	1464	Mitochondrial 2-oxoglutarate/malate carrier protein (AHRD V1 **** Q9CR62); contains Interpro domain(s) IPR001993 Mitochondrial substrate carrier chr05_pseudomolecule_IMGAG_V3.5 13491772-13493235 F	387.035	125.666
Medtr1g056370.1	1107	Dirigent-like protein (AHRD V1 ***- Q53NP9_ORYSJ); contains Interpro domain(s) IPR004265 Plant disease resistance response protein chr01_pseudomolecule_IMGAG_V3.5 14781862-14780756 E	383.462	99.239
Medtr2g066120.1	3969	Phosphoglycerate kinase (AHRD V1 **** Q9LKJ2_PEA); contains Interpro domain(s) IPR001576 Phosphoglycerate kinase chr02_pseudomolecule_IMGAG_V3.5 21410626-21414594 E	382.235	391.107
Medtr8g098620.1	413	Unknown Protein (AHRD V1) chr08_pseudomolecule_IMGAG_V3.5 28579612-28579200 E	381.865	311.138
Medtr2g038250.1	2740	60S ribosomal protein L7-4 (AHRD V1 ***- Q9LHP1); contains Interpro domain(s) IPR018038 Ribosomal protein L30 IPR005998 Ribosomal protein L7, eukaryotic chr02_pseudomolecule_IMGAG_V3.5 14054348-14051609 F	379.978	366.165
Medtr6g042960.1	452	Nodule-specific cysteine-rich peptide 324 (AHRD V1 ***- A7KHF4_MEDTR) chr06_pseudomolecule_IMGAG_V3.5 8130593-8130142 E	374.759	334.351
CU651566_3.1	1992	Pollen allergen Phl p 11 (AHRD V1 ***- Q8H6L7); contains Interpro domain(s) IPR006041 Pollen Ole e 1 allergen and extensin CU651566.9 19800-21791 E	374.207	339.381
Medtr5g022710.1	1964	SKP1-like protein 1 (AHRD V1 ***- B2LUR1_MALDO); contains Interpro domain(s) IPR016897 E3 ubiquitin ligase, SCF complex, Skp subunit chr05_pseudomolecule_IMGAG_V3.5 8724581-8726544 F	372.781	367.778
Medtr2g103330.1	1348	Unknown Protein (AHRD V1); contains Interpro domain(s) IPR010417 Embryo-specific 3 chr02_pseudomolecule_IMGAG_V3.5 33574237-33575584 E	371.666	294.118
AC233577_18.1	1763	Eukaryotic translation initiation factor 1A (AHRD V1 ***- B6T9H2_MAIZE); contains Interpro domain(s) IPR001253 Translation initiation factor 1A (eIF-1A) AC233577.5 84946-83184 E	370.268	354.428
Medtr2g007880.1	1539	Deacetylvindoline O-acetyltransferase (AHRD V1 **-- Q9ZTK5); contains Interpro domain(s) IPR003480 Transferase chr02_pseudomolecule_IMGAG_V3.5 1293581-1295119 E	368.003	307.116
Medtr5g006440.1	2633	40S ribosomal protein S3a-like protein (AHRD V1 ***- Q2XPX2_SOLTU); contains Interpro domain(s) IPR001593 Ribosomal protein S3Ae chr05_pseudomolecule_IMGAG_V3.5 683061-685693 E	364.505	369.019
Medtr8g036980.1	894	Zinc finger A20 and AN1 domain-containing stress-associated protein 5 (AHRD V1 *-*- Q9LHJ8); contains Interpro domain(s) IPR000058 Zinc finger, AN1-type chr08_pseudomolecule_IMGAG_V3.5 8486116-8485223 F	360.958	368.75
Medtr3g016020.1	958	Nodule-specific cysteine-rich peptide 165 (AHRD V1 ***- A7KHA6_MEDTR); contains Interpro domain(s) IPR009810 Late nodulin chr03_pseudomolecule_IMGAG_V3.5 4257510-4256553 E	360.772	328.645
Medtr2g042510.1	1621	Nodule-specific glycine-rich protein 2B (AHRD V1 *-*- Q8S2T9_MEDTR) chr02_pseudomolecule_IMGAG_V3.5 15467083-15468703 F	358.843	362.515
Medtr4g059830.1	2490	Unknown Protein (AHRD V1) chr04_pseudomolecule_IMGAG_V3.5 18377816-18375327 E	357.356	460.9
Medtr7g008970.1	441	Nodule-specific cysteine-rich peptide 147 (AHRD V1 ***- A7KHA4_MEDTR); contains Interpro domain(s) IPR009810 Late nodulin chr07_pseudomolecule_IMGAG_V3.5 1351420-1350980 F	357.247	340.426
Medtr5g084040.1	853	Nodule-specific glycine-rich protein 1I (AHRD V1 *-*- A7KHH6_MEDTR) chr05_pseudomolecule_IMGAG_V3.5 35261228-35260376 E	355.475	399.464
Medtr6g078280.1	2279	Miraculin (AHRD V1 ***- P13087); contains Interpro domain(s) IPR002160 Proteinase inhibitor I3, Kunitz legume chr06_pseudomolecule_IMGAG_V3.5 17557248-17559526 E	355.115	4.60533
Medtr2g015560.1	3617	Pyruvate decarboxylase (AHRD V1 ***- Q1I1D9_CITSI); contains Interpro domain(s) IPR012110 Pyruvate decarboxylase/indolepyruvate decarboxylase chr02_pseudomolecule_IMGAG_V3.5 4883300-4886916 F	352.505	191.816
Medtr3g010490.1	791	Nodule-specific cysteine-rich peptide 101 (AHRD V1 ***- A7KH88_MEDTR); contains Interpro domain(s) IPR009810 Late nodulin chr03_pseudomolecule_IMGAG_V3.5 2405773-2406563 E	350.083	317.683
Medtr2g033630.1	845	Pectinesterase inhibitor (AHRD V1 ***- P83326); contains Interpro domain(s) IPR006501 Pectinesterase inhibitor chr02_pseudomolecule_IMGAG_V3.5 11620952-11621796 F	349.174	92.0004
Medtr3g014260.1	977	Nodule-specific cysteine-rich peptide 181 (AHRD V1 ***- A7KHB3_MEDTR); contains Interpro domain(s) IPR009810 Late nodulin chr03_pseudomolecule_IMGAG_V3.5 3396596-3395620 E	348.656	294.912
Medtr3g100500.1	1731	Aspartic proteinase nepenthesin-1 (AHRD V1 ***- Q766C3); contains Interpro domain(s) IPR001461 Peptidase A1 chr03_pseudomolecule_IMGAG_V3.5 35286350-35288080 F	347.116	395.764
Medtr5g063460.1	636	Nodule-specific cysteine-rich peptide 24 (AHRD V1 ***- A7KH68_MEDTR); contains Interpro domain(s) IPR009810 Late nodulin chr05_pseudomolecule_IMGAG_V3.5 25598882-25599517 F	346.852	271.741
Medtr4g031430.1	1034	Nodule-specific cysteine-rich peptide 318 (AHRD V1 ***- A7KHE8_MEDTR); contains Interpro domain(s) IPR009810 Late nodulin chr04_pseudomolecule_IMGAG_V3.5 9469460-9468427 E	346.049	367.048
Medtr7g077340.1	598	Trypsin inhibitor (AHRD V1 ***- Q9AVS3_PEA); contains Interpro domain(s) IPR000877 Proteinase inhibitor I12, Bowman-Birk chr07_pseudomolecule_IMGAG_V3.5 21393205-21392608 E	344.883	558.748
Medtr6g078100.1	998	21 kDa seed protein (AHRD V1 ***- P32765); contains Interpro domain(s) IPR002160 Proteinase inhibitor I3, Kunitz legume chr06_pseudomolecule_IMGAG_V3.5 17508504-17507507 E	344.256	517.835
Medtr5g088320.1	3122	Calmodulin (AHRD V1 ***- Q71V71_PHAVU); contains Interpro domain(s) IPR011992 EF-Hand type chr05_pseudomolecule_IMGAG_V3.5 37281093-37277972 F	344.072	346.834
Medtr3g092600.1	1710	60S acidic ribosomal protein P1 (AHRD V1 ***- P52855); contains Interpro domain(s) IPR001813 Ribosomal protein 60S chr03_pseudomolecule_IMGAG_V3.5 31773625-31771916 E	343.473	358.867
Medtr2g008050.1	3092	Actin (AHRD V1 ***- D2KQP6_PERAE); contains Interpro domain(s) IPR004000 Actin/actin-like chr02_pseudomolecule_IMGAG_V3.5 1375657-1372566 E	340.864	378.433
Medtr4g082550.1	1386	Unknown Protein (AHRD V1) chr04_pseudomolecule_IMGAG_V3.5 28026105-28027490 F	340.477	437.873
Medtr5g080440.1	2620	Leghemoglobin (AHRD V1 ***- Q42928_MEDSA); contains Interpro domain(s) IPR001032 Leghaemoglobin chr05_pseudomolecule_IMGAG_V3.5 33419996-33417377 E	340.139	195.535
Medtr2g076490.1	1928	At1g78850-like protein (Fragment) (AHRD V1 *-*- C0JDA6_9BRAS); contains Interpro domain(s) IPR001480 Curculin-like (mannose-binding) lectin chr02_pseudomolecule_IMGAG_V3.5 23523405-23525332 E	340.052	81.9704
Medtr6g082480.1	881	Non-specific lipid-transfer protein 2 (AHRD V1 ***- P82353); contains Interpro domain(s) IPR013770 Plant lipid transfer protein and hydrophobic protein, helical chr06_pseudomolecule_IMGAG_V3.5 19045328-19044448 E	337.76	575.746
Medtr3g106310.1	1000	60S ribosomal protein L39 (AHRD V1 ***- B6SP00_MAIZE); contains Interpro domain(s) IPR000077 Ribosomal protein L39e chr03_pseudomolecule_IMGAG_V3.5 37649993-37650992 E	333.947	326.162
Medtr7g055630.1	1272	Unknown Protein (AHRD V1) chr07_pseudomolecule_IMGAG_V3.5 14532647-14531376 H	330.001	145.573
Medtr2g100440.1	1235	Unknown Protein (AHRD V1) chr02_pseudomolecule_IMGAG_V3.5 32017135-32015901 E	329.492	114.521
Medtr5g084260.1	767	Nodule-specific glycine-rich protein 1L (AHRD V1 ***- A7KHH9_MEDTR) chr05_pseudomolecule_IMGAG_V3.5 35346460-35345694 F	329.092	276.4
Medtr6g021800.1	12690	Elongation factor 1-alpha (AHRD V1 ***- Q9LN13_ARATH); contains Interpro domain(s) IPR004539 Translation elongation factor EF1A, eukaryotic and archaeal chr06_pseudomolecule_IMGAG_V3.5 4751975-4764664 E	328.631	441.023
Medtr8g038460.1	540	Histone H4 (AHRD V1 ***- B6T0P4_MAIZE); contains Interpro domain(s) IPR001951 Histone H4 chr08_pseudomolecule_IMGAG_V3.5 9015000-9014461 E	326.412	338.151
Medtr5g088770.1	1214	Cysteine proteinase inhibitor (AHRD V1 **** Q06445); contains Interpro domain(s) IPR000010 Proteinase inhibitor I25, cystatin chr05_pseudomolecule_IMGAG_V3.5 37515045-37513832 F	325.301	152.2
Medtr4g101780.1	1549	Lipid transfer-like protein VAS (AHRD V1 ***- Q9FFY3); contains Interpro domain(s) IPR016140 Bifunctional inhibitor/plant lipid transfer protein/seed storage chr04_pseudomolecule_IMGAG_V3.5 35241397-35242945 H	325.252	204.116
Medtr7g076940.1	1683	60S ribosomal protein L2 (AHRD V1 ***- B6TGT0_MAIZE); contains Interpro domain(s) IPR002171 Ribosomal protein L2 chr07_pseudomolecule_IMGAG_V3.5 21247962-21249644 F	325.109	404.693
Medtr5g088660.1	3240	Elongation factor 1-beta 1 (AHRD V1 ***- Q84WM9); contains Interpro domain(s) IPR001326 Translation elongation factor EF1B, beta/delta chains, conserved site chr05_pseudomolecule_IMGAG_V3.5 37427585-37430824 E	323.256	373.383
Medtr1g115820.1	1396	Chalcone--flavonone isomerase 1 (AHRD V1 ***- P28012); contains Interpro domain(s) IPR003466 Chalcone isomerase, subgroup chr01_pseudomolecule_IMGAG_V3.5 33551237-33552632 F	321.845	266.574
Medtr5g069100.1	614	Nodule-specific cysteine-rich peptide 286 (AHRD V1 ***- A7KHD3_MEDTR); contains Interpro domain(s) IPR009810 Late nodulin chr05_pseudomolecule_IMGAG_V3.5 28266912-28267525 E	321.503	282.317
Medtr2g098950.1	3402	Fructokinase (AHRD V1 ***- Q42645_BETVU); contains Interpro domain(s) IPR011611 Carbohydrate/purine kinase chr02_pseudomolecule_IMGAG_V3.5 31122720-31126121 F	318.038	356.626
Medtr5g084210.1	1084	Nodule-specific glycine-rich protein 1C (AHRD V1 ***- Q8S2U1_MEDTR) chr05_pseudomolecule_IMGAG_V3.5 35334487-35333404 E	315.755	298.758
Medtr5g032490.1	718	Nodule-specific glycine-rich protein 1J (AHRD V1 *-*- A7KHH7_MEDTR) chr05_pseudomolecule_IMGAG_V3.5 13520973-13520256 E	309.258	285.243
Medtr5g018770.1	772	Sts14 protein (AHRD V1 ***- Q53WY5_SOLTU); contains Interpro domain(s) IPR001283 Allergen V5/Tpx-1 related chr05_pseudomolecule_IMGAG_V3.5 6755738-6756509 E	308.443	330.454
Medtr6g025330.1	476	Nodule-specific cysteine-rich peptide 176 (AHRD V1 ***- A7KHB2_MEDTR); contains Interpro domain(s) IPR009810 Late nodulin chr06_pseudomolecule_IMGAG_V3.5 5848345-5847870 E	308.439	270.017
Medtr3g110720.1	3899	Tubulin alpha-7 chain (AHRD V1 ***- B9IJV8_POPTR); contains Interpro domain(s) IPR002452 Alpha tubulin chr03_pseudomolecule_IMGAG_V3.5 40050650-40046752 E	308.4	371.295
Medtr4g130800.1	2713	Early nodulin-20 (AHRD V1 *-*- P93329); contains Interpro domain(s) IPR008972 Cupredoxin chr04_pseudomolecule_IMGAG_V3.5 45957189-45959901 E	306.926	751.167
Medtr3g078630.1	3737	B12D-like protein (AHRD V1 ***- Q1H8M8_BETVU); contains Interpro domain(s) IPR010530 B12D chr03_pseudomolecule_IMGAG_V3.5 25116907-25113171 E	306.772	319.438
Medtr5g005130.1	2027	40S ribosomal protein S29 (AHRD V1 ***- B6U9V0_MAIZE); contains Interpro domain(s) IPR001209 Ribosomal protein S14 chr05_pseudomolecule_IMGAG_V3.5 62089-60063 E	306.655	339.092
Medtr3g065250.1	3848	Glutamine synthetase (AHRD V1 ***- O04999_MEDTR); contains Interpro domain(s) IPR008146 Glutamine synthetase, catalytic region chr03_pseudomolecule_IMGAG_V3.5 20783802-20779955 F	304.362	230.219
Medtr3g065710.1	4953	Unknown Protein (AHRD V1); contains Interpro domain(s) IPR009810 Late nodulin chr03_pseudomolecule_IMGAG_V3.5 21030722-21025770 H	303.503	253.688
Medtr4g070690.1	1632	Nodule-specific cysteine-rich peptide 209 (AHRD V1 ***- A7KHC0_MEDTR); contains Interpro domain(s) IPR009810 Late nodulin chr04_pseudomolecule_IMGAG_V3.5 22202887-22204518 E	301.8	359.224
Medtr7g010150.1	2185	60S ribosomal protein L34 (AHRD V1 ***- B6T098_MAIZE); contains Interpro domain(s) IPR018065 Ribosomal protein L34e, conserved site chr07_pseudomolecule_IMGAG_V3.5 1900677-1898493 F	301.788	299.188
Medtr2g014220.1	1453	Ribosomal protein L15 (AHRD V1 ***- B7FH38_MEDTR); contains Interpro domain(s) IPR000439 Ribosomal protein L15e chr02_pseudomolecule_IMGAG_V3.5 4238413-4239865 E	301.269	353.816
Medtr7g009040.1	422	Unknown Protein (AHRD V1); contains Interpro domain(s) IPR009810 Late nodulin chr07_pseudomolecule_IMGAG_V3.5 1384799-1385220 F	299.29	274.497
Medtr7g024880.1	856	Unknown Protein (AHRD V1); contains Interpro domain(s) IPR011992 EF-Hand type chr07_pseudomolecule_IMGAG_V3.5 6695372-6694517 E	298.899	69.7564
Medtr8g093770.1	2306	40S ribosomal protein S12 (AHRD V1 ***- C6SVV7_SOYBN); contains Interpro domain(s) IPR000530 Ribosomal protein S12e chr08_pseudomolecule_IMGAG_V3.5 26972698-26970393 E	297.337	311.188
Medtr7g114240.1	3025	Superoxide dismutase (AHRD V1 **** B7FGV9_MEDTR); contains Interpro domain(s) IPR018152 Superoxide dismutase, copper/zinc, binding site chr07_pseudomolecule_IMGAG_V3.5 37082519-37085543 E	296.938	327.829
Medtr7g016440.1	460	Nodule-specific cysteine-rich peptide 289 (AHRD V1 ***- A7KHD4_MEDTR); contains Interpro domain(s) IPR009810 Late nodulin chr07_pseudomolecule_IMGAG_V3.5 4117361-4116902 F	296.636	267.86
Medtr1g035230.1	5479	Pyrophosphate--fructose 6-phosphate 1-phosphotransferase alpha subunit (AHRD V1 ***- B6SHF8_MAIZE); contains Interpro domain(s) IPR011183 Pyrophosphate-dependent phosphofructokinase PfpB chr01_pseudomolecule_IMGAG_V3.5 9808056-9813534 E	292.925	270.566
Medtr3g080860.1	761	Unknown Protein (AHRD V1) chr03_pseudomolecule_IMGAG_V3.5 26091184-26091944 E	291.825	140.897
Medtr2g093760.1	401	Unknown Protein (AHRD V1) chr02_pseudomolecule_IMGAG_V3.5 28996815-28997215 F	291.32	93.8439
Medtr2g008180.1	1530	60S ribosomal protein L44 (AHRD V1 ***- B9RH89_RICCO); contains Interpro domain(s) IPR000552 Ribosomal protein L44e chr02_pseudomolecule_IMGAG_V3.5 1445364-1443835 E	291.094	282.62
Medtr4g123810.1	4365	S-adenosylmethionine synthetase (AHRD V1 ***- B9RFQ1_RICCO); contains Interpro domain(s) IPR002133 S-adenosylmethionine synthetase chr04_pseudomolecule_IMGAG_V3.5 42944920-42949284 E	290.814	290.53
Medtr2g035220.1	970	ABA-responsive protein ABR17 (AHRD V1 ***- Q06931); contains Interpro domain(s) IPR000916 Bet v I allergen chr02_pseudomolecule_IMGAG_V3.5 12362119-12363088 F	290.502	42.6582
Medtr5g084020.1	789	Nodule-specific glycine-rich protein (AHRD V1 *-*- A7KHH8_MEDTR) chr05_pseudomolecule_IMGAG_V3.5 35249020-35249808 E	287.021	278.108
Medtr1g116730.1	5429	RNA polymerase sigma factor (AHRD V1 *-*- D1TU50_YERPE); contains Interpro domain(s) IPR013249 RNA polymerase sigma factor 70, region 4 type 2 chr01_pseudomolecule_IMGAG_V3.5 34007690-34013118 E	283.238	254.23
Medtr2g010590.1	1779	Pathogenesis-related protein 1a (AHRD V1 *-*- Q00MX6_MALDO); contains Interpro domain(s) IPR001283 Allergen V5/Tpx-1 related chr02_pseudomolecule_IMGAG_V3.5 2568981-2570759 H	281.539	43.5656
Medtr5g063890.1	763	Unknown Protein (AHRD V1); contains Interpro domain(s) IPR009810 Late nodulin chr05_pseudomolecule_IMGAG_V3.5 25793930-25794692 E	281.417	237.979
Medtr5g075240.1	717	40S ribosomal protein S16 (AHRD V1 ***- P46293); contains Interpro domain(s) IPR000754 Ribosomal protein S9 chr05_pseudomolecule_IMGAG_V3.5 30964534-30965250 E	281.307	295.966
Medtr2g020240.1	3069	Beta-amylase (AHRD V1 **** Q5F304_SOYBN); contains Interpro domain(s) IPR013781 Glycoside hydrolase, subgroup, catalytic core chr02_pseudomolecule_IMGAG_V3.5 6680123-6683191 E	281.223	248.699
Medtr5g012390.1	1808	L-lactate dehydrogenase (AHRD V1 **** B9SIT4_RICCO); contains Interpro domain(s) IPR011304 L-lactate dehydrogenase chr05_pseudomolecule_IMGAG_V3.5 3463415-3461608 E	280.76	63.2584
Medtr5g012610.1	840	40S ribosomal protein S30 (AHRD V1 ***- B6SLI1_MAIZE); contains Interpro domain(s) IPR006846 Ribosomal protein S30 chr05_pseudomolecule_IMGAG_V3.5 3577113-3576274 E	280.046	335.817
Medtr1g017830.1	1106	Unknown Protein (AHRD V1); contains Interpro domain(s) IPR016972 Uncharacterised conserved protein UCP031279 chr01_pseudomolecule_IMGAG_V3.5 5178433-5179538 E	279.665	116.328
Medtr5g076040.1	573	Nodule-specific cysteine-rich peptide 189 (AHRD V1 ***- A7KHB5_MEDTR); contains Interpro domain(s) IPR009810 Late nodulin chr05_pseudomolecule_IMGAG_V3.5 31385741-31386313 F	279.304	278.215
Medtr4g065160.1	2251	Nodule-specific cysteine-rich peptide 201 (AHRD V1 ***- A7KHB8_MEDTR); contains Interpro domain(s) IPR009810 Late nodulin chr04_pseudomolecule_IMGAG_V3.5 20748219-20750469 E	278.567	220.1
Medtr1g051120.1	2125	Auxin-induced protein 5NG4 (AHRD V1 ***- Q6J163); contains Interpro domain(s) IPR000620 Protein of unknown function DUF6, transmembrane chr01_pseudomolecule_IMGAG_V3.5 14519538-14517414 E	275.981	348.385
Medtr1g021070.1	1758	Pheromone receptor-like protein (Fragment) (AHRD V1 *-*- Q7XHJ1_QUERO); contains Interpro domain(s) IPR012442 Protein of unknown function DUF1645 chr01_pseudomolecule_IMGAG_V3.5 6367908-6369665 E	275.434	183.084
Medtr4g086600.1	4482	RNA Binding Protein 47 (AHRD V1 **** Q9LEB3_NICPL); contains Interpro domain(s) IPR012677 Nucleotide-binding, alpha-beta plait chr04_pseudomolecule_IMGAG_V3.5 29779841-29784322 E	275.414	301.642
Medtr3g018870.1	478	Unknown Protein (AHRD V1); contains Interpro domain(s) IPR009810 Late nodulin chr03_pseudomolecule_IMGAG_V3.5 4739475-4739952 F	274.848	252.078
Medtr6g013210.1	2127	30S ribosomal protein S28e (AHRD V1 ***- A1RS33); contains Interpro domain(s) IPR000289 Ribosomal protein S28e chr06_pseudomolecule_IMGAG_V3.5 3311158-3313284 E	273.367	276.18
Medtr5g022730.1	1816	SKP1-like protein 1 (AHRD V1 ***- B2LUR1_MALDO); contains Interpro domain(s) IPR016897 E3 ubiquitin ligase, SCF complex, Skp subunit chr05_pseudomolecule_IMGAG_V3.5 8734075-8735890 F	273.125	272.18
Medtr2g035150.1	941	Pathogenesis-related protein PR10 (Fragment) (AHRD V1 **-- O24263_PEA); contains Interpro domain(s) IPR000916 Bet v I allergen chr02_pseudomolecule_IMGAG_V3.5 12335616-12336556 F	271.879	20.194
Medtr5g033090.1	1774	60S ribosomal protein L27a-3 (AHRD V1 ***- P49637); contains Interpro domain(s) IPR011527 ABC transporter, transmembrane region, type 1 chr05_pseudomolecule_IMGAG_V3.5 13834698-13836471 E	271.525	346.01
Medtr4g091580.1	3221	Ubiquitin (AHRD V1 ***- Q2UZT4_MUSAC); contains Interpro domain(s) IPR019956 Ubiquitin subgroup chr04_pseudomolecule_IMGAG_V3.5 31369529-31372749 E	269.296	221.023
Medtr8g027180.1	661	Centrin-2 (AHRD V1 ***- Q2TBN3); contains Interpro domain(s) IPR011992 EF-Hand type chr08_pseudomolecule_IMGAG_V3.5 6715529-6716189 E	267.63	164.123
Medtr4g114690.1	1858	Unknown Protein (AHRD V1); contains Interpro domain(s) IPR011990 Tetratricopeptide-like helical chr04_pseudomolecule_IMGAG_V3.5 39402071-39403928 E	266.669	109.31
Medtr8g083090.1	2501	Adenosylhomocysteinase (AHRD V1 **** Q84RD9_MEDTR); contains Interpro domain(s) IPR020082 S-adenosyl-L-homocysteine hydrolase, conserved site IPR000043 S-adenosyl-L-homocysteine hydrolase chr08_pseudomolecule_IMGAG_V3.5 22844592-22847092 E	265.871	345.92
Medtr4g080740.1	1990	60S ribosomal protein L11-1 (AHRD V1 ***- B4FCG9_MAIZE); contains Interpro domain(s) IPR002132 Ribosomal protein L5 chr04_pseudomolecule_IMGAG_V3.5 27003006-27001017 E	265.426	291.721
Medtr4g063060.1	2325	60S ribosomal protein L23a (AHRD V1 ***- Q9AT35); contains Interpro domain(s) IPR019985 Ribosomal protein L23 chr04_pseudomolecule_IMGAG_V3.5 19702566-19704890 E	263.097	279.084
Medtr7g099680.1	5833	Heat shock protein 70 (AHRD V1 ***- D2D321_GOSHI); contains Interpro domain(s) IPR013126 Heat shock protein 70 chr07_pseudomolecule_IMGAG_V3.5 31176133-31170301 E	262.958	312.79
Medtr8g008840.1	1202	Unknown Protein (AHRD V1); contains Interpro domain(s) IPR007650 Protein of unknown function DUF581 chr08_pseudomolecule_IMGAG_V3.5 1123299-1122098 F	261.496	278.318
Medtr1g056530.1	3339	Nuclear transcription factor Y subunit A-10 (AHRD V1 **** Q8LFU0); contains Interpro domain(s) IPR001289 CCAAT-binding transcription factor, subunit B chr01_pseudomolecule_IMGAG_V3.5 14860979-14857641 F	261.296	352.929
Medtr4g100900.1	872	40S ribosomal protein S30 (AHRD V1 ***- B6SLI1_MAIZE); contains Interpro domain(s) IPR006846 Ribosomal protein S30 chr04_pseudomolecule_IMGAG_V3.5 34830196-34831067 E	260.747	289.501
Medtr7g021030.1	2253	60S ribosomal protein L30 (AHRD V1 ***- D1MI90_WOLAR); contains Interpro domain(s) IPR000231 Ribosomal protein L30e chr07_pseudomolecule_IMGAG_V3.5 4981296-4983548 E	259.19	298.336
Medtr2g034470.1	1674	Glucan endo-1,3-beta-glucosidase (AHRD V1 ***- Q03467); contains Interpro domain(s) IPR000490 Glycoside hydrolase, family 17 chr02_pseudomolecule_IMGAG_V3.5 11974567-11972894 F	258.854	89.9836
Medtr3g070930.1	3976	Ribosomal protein L1 (AHRD V1 ***- B7FGL9_MEDTR); contains Interpro domain(s) IPR002143 Ribosomal protein L1 chr03_pseudomolecule_IMGAG_V3.5 22507915-22511890 E	258.006	277.375
Medtr4g014460.1	1062	Abscisic acid receptor PYL4 (AHRD V1 **** O80920); contains Interpro domain(s) IPR019587 Polyketide cyclase/dehydrase chr04_pseudomolecule_IMGAG_V3.5 3214381-3213320 E	257.378	375.828
Medtr1g098220.1	2012	40S ribosomal protein S18 (AHRD V1 ***- B4G286_MAIZE); contains Interpro domain(s) IPR018269 Ribosomal protein S13, conserved site IPR001892 Ribosomal protein S13 chr01_pseudomolecule_IMGAG_V3.5 28145695-28147706 E	257.156	294.007
Medtr1g025430.1	5422	Endoplasmin homolog (AHRD V1 **-- P35016); contains Interpro domain(s) IPR015566 Molecular chaperone, heat shock protein, endoplasmin chr01_pseudomolecule_IMGAG_V3.5 8241100-8235679 F	256.232	256.679
Medtr3g095340.1	1153	Citrate binding protein (AHRD V1 ***- Q8H9C1_SOLTU); contains Interpro domain(s) IPR014895 Alginate lyase 2 chr03_pseudomolecule_IMGAG_V3.5 32775064-32773912 E	255.98	131.308
Medtr1g043040.1	5085	Malate dehydrogenase (AHRD V1 **** B7FJQ4_MEDTR); contains Interpro domain(s) IPR011274 Malate dehydrogenase, NAD-dependent, cytosolic chr01_pseudomolecule_IMGAG_V3.5 12398484-12393400 E	255.141	300.747
Medtr4g101310.1	682	14 kDa proline-rich protein DC2.15 (AHRD V1 **-- P14009); contains Interpro domain(s) IPR013770 Plant lipid transfer protein and hydrophobic protein, helical chr04_pseudomolecule_IMGAG_V3.5 35016931-35017612 E	252.833	204.328
Medtr5g018940.1	2734	40S ribosomal protein S4 (AHRD V1 ***- B3TM23_ELAGV); contains Interpro domain(s) IPR002942 RNA-binding S4 IPR018199 Ribosomal protein S4e, N-terminal, conserved site IPR013845 Ribosomal protein S4e, central IPR000876 Ribosomal protein S4e chr05_pseudomolecule_IMGAG_V3.5 6854445-6851712 E	252.606	318.145
Medtr3g014710.1	2003	Unknown Protein (AHRD V1); contains Interpro domain(s) IPR009810 Late nodulin chr03_pseudomolecule_IMGAG_V3.5 3615208-3613206 E	252.207	228.145
Medtr6g078260.1	776	21 kDa seed protein (AHRD V1 ***- P32765); contains Interpro domain(s) IPR011065 Kunitz inhibitor ST1-like chr06_pseudomolecule_IMGAG_V3.5 17551344-17552119 F	251.859	0.497614
Medtr2g098890.1	1386	Calmodulin-like protein (AHRD V1 ***- Q6RZU7_MUSAC); contains Interpro domain(s) IPR011992 EF-Hand type chr02_pseudomolecule_IMGAG_V3.5 31088711-31087326 E	250.769	160.671
Medtr2g096610.1	821	Histone H2A (AHRD V1 ***- B9T4D5_RICCO); contains Interpro domain(s) IPR002119 Histone H2A chr02_pseudomolecule_IMGAG_V3.5 30007295-30008115 E	250.616	307.428
Medtr8g088210.1	2023	Actin depolymerizing factor-like protein (AHRD V1 **** Q2PK12_ARAHY); contains Interpro domain(s) IPR002108 Actin-binding, cofilin/tropomyosin type chr08_pseudomolecule_IMGAG_V3.5 24732612-24730590 F	248.101	233.637
Medtr7g112770.1	2198	60S ribosomal protein L22-like (AHRD V1 ***- Q0WRH6_ARATH); contains Interpro domain(s) IPR002671 Ribosomal protein L22e chr07_pseudomolecule_IMGAG_V3.5 36358656-36360853 F	245.596	266.789
Medtr4g116410.1	2215	40S ribosomal protein S11 (AHRD V1 ***- B3TLZ7_ELAGV); contains Interpro domain(s) IPR019978 Ribosomal protein S17, archaeal chr04_pseudomolecule_IMGAG_V3.5 40425091-40427305 E	245.389	236.116
Medtr5g022180.1	781	DnaJ-like protein 60 (AHRD V1 *-*- P92029); contains Interpro domain(s) IPR015609 Molecular chaperone, heat shock protein, Hsp40, DnaJ chr05_pseudomolecule_IMGAG_V3.5 8450143-8450923 F	245.284	183.257
Medtr6g087990.1	2174	Peroxiredoxin (AHRD V1 ***- B3GV28_PEA); contains Interpro domain(s) IPR013740 Redoxin chr06_pseudomolecule_IMGAG_V3.5 20959079-20956906 E	244.395	269.989
Medtr4g012910.1	1856	Ribosomal protein L37 (AHRD V1 ***- B7FGF1_MEDTR); contains Interpro domain(s) IPR001569 Ribosomal protein L37e chr04_pseudomolecule_IMGAG_V3.5 2666878-2668733 F	243.365	249.229
Medtr2g083180.1	4035	Protein translation factor Sui1 homolog (AHRD V1 **** Q9FFV1_ARATH); contains Interpro domain(s) IPR005874 Eukaryotic translation initiation factor SUI1 chr02_pseudomolecule_IMGAG_V3.5 25270352-25274386 E	243.287	258.439
Medtr8g104870.1	1218	Fruit weight 2.2-like protein (AHRD V1 **-- D2KQP5_PERAE); contains Interpro domain(s) IPR006461 Protein of unknown function Cys-rich chr08_pseudomolecule_IMGAG_V3.5 31027220-31028437 F	242.416	148.127
Medtr7g092720.1	1916	40S ribosomal protein S20-2 (AHRD V1 ***- Q9STY6); contains Interpro domain(s) IPR005729 Ribosomal protein S10, eukaryotic/archaeal chr07_pseudomolecule_IMGAG_V3.5 29484402-29486317 F	242.416	266.888
Medtr4g121650.1	621	60S ribosomal protein L29 (AHRD V1 ***- B6SKT2_MAIZE); contains Interpro domain(s) IPR002673 Ribosomal protein L29e chr04_pseudomolecule_IMGAG_V3.5 41976340-41976960 E	242.263	258.719
Medtr5g019580.1	1919	UDP-glucuronosyltransferase 1-6 (AHRD V1 *-*- P19224); contains Interpro domain(s) IPR002213 UDP-glucuronosyl/UDP-glucosyltransferase chr05_pseudomolecule_IMGAG_V3.5 7147141-7149059 F	242.201	154.8
Medtr4g092700.1	3111	Transcription factor bHLH25 (AHRD V1 *-*- Q9T072); contains Interpro domain(s) IPR011598 Helix-loop-helix DNA-binding chr04_pseudomolecule_IMGAG_V3.5 31821869-31818759 E	241.916	179.746
Medtr2g035320.1	2768	ABA-responsive protein ABR17 (AHRD V1 **-- Q06931); contains Interpro domain(s) IPR000916 Bet v I allergen chr02_pseudomolecule_IMGAG_V3.5 12387010-12384243 E	240.924	244.5
Medtr4g070190.1	1058	Glycine-rich RNA binding protein 1 (AHRD V1 *-** O24601_PELHO); contains Interpro domain(s) IPR015465 RNA recognition motif, glycine rich protein chr04_pseudomolecule_IMGAG_V3.5 21997786-21998843 E	239.968	239.781
Medtr7g022430.1	2268	Nodule-specific cysteine-rich peptide 28 (AHRD V1 ***- A7KH70_MEDTR); contains Interpro domain(s) IPR009810 Late nodulin chr07_pseudomolecule_IMGAG_V3.5 5620673-5622940 E	238.581	187.506
AC233577_42.1	2282	Unknown Protein (AHRD V1) AC233577.5 201570-203851 E	237.157	241.894
Medtr3g084910.1	571	Nodule-specific cysteine-rich peptide 101 (AHRD V1 ***- A7KH88_MEDTR); contains Interpro domain(s) IPR009810 Late nodulin chr03_pseudomolecule_IMGAG_V3.5 27636109-27635539 E	236.999	213.18
Medtr4g091200.1	1705	Reticuline oxidase-like protein (AHRD V1 ***- Q9SVG4); contains Interpro domain(s) IPR006094 FAD linked oxidase, N-terminal chr04_pseudomolecule_IMGAG_V3.5 31183721-31185425 E	236.525	107.154
Medtr2g096340.1	2545	60S ribosomal protein L23a (AHRD V1 ***- B6SX57_MAIZE); contains Interpro domain(s) IPR001014 Ribosomal protein L23/L25, conserved site chr02_pseudomolecule_IMGAG_V3.5 29903832-29906376 E	236.324	233.7
Medtr5g083170.1	3212	Ferritin-2, chloroplastic (AHRD V1 ***- Q41709); contains Interpro domain(s) IPR001519 Ferritin, N-terminal chr05_pseudomolecule_IMGAG_V3.5 34878515-34875304 E	235.703	309.353
Medtr1g074860.1	783	Nodule-specific cysteine-rich peptide 24 (AHRD V1 ***- A7KH68_MEDTR); contains Interpro domain(s) IPR009810 Late nodulin chr01_pseudomolecule_IMGAG_V3.5 18834609-18833827 E	235.662	190.183
Medtr7g098220.1	2595	Peptide transporter PTR3-A (AHRD V1 **** Q9FNL7); contains Interpro domain(s) IPR000109 TGF-beta receptor, type I/II extracellular region chr07_pseudomolecule_IMGAG_V3.5 30483170-30480576 E	235.541	272.705
Medtr2g054250.1	636	Nodule-specific cysteine-rich peptide 320 (AHRD V1 ***- A7KHF0_MEDTR) chr02_pseudomolecule_IMGAG_V3.5 17788746-17788111 E	234.5	213.418
Medtr6g091440.1	4798	Nodule-specific cysteine-rich peptide 172 (AHRD V1 *-*- A7KHA9_MEDTR); contains Interpro domain(s) IPR009810 Late nodulin chr06_pseudomolecule_IMGAG_V3.5 22558066-22562863 E	234.159	207.5
Medtr5g061290.1	2550	Ubiquitin (AHRD V1 *-*- P49634); contains Interpro domain(s) IPR004162 Seven in absentia protein chr05_pseudomolecule_IMGAG_V3.5 24672004-24674553 E	233.309	327.56
Medtr2g086610.1	1347	40S ribosomal protein S25-2 (AHRD V1 ***- Q9SIK2); contains Interpro domain(s) IPR004977 Ribosomal protein S25 chr02_pseudomolecule_IMGAG_V3.5 26629012-26630358 E	233.173	245.796
Medtr5g036480.1	1639	Two-component response regulator ARR3 (AHRD V1 *-** Q9ZWS9); contains Interpro domain(s) IPR001789 Signal transduction response regulator, receiver region chr05_pseudomolecule_IMGAG_V3.5 15492258-15493896 F	233.145	388.775
Medtr2g100420.1	933	Charged multivesicular body protein 1b (Fragment) (AHRD V1 ***- A6N179_ORYSI); contains Interpro domain(s) IPR005024 Snf7 chr02_pseudomolecule_IMGAG_V3.5 32009193-32008261 F	232.564	232.229
Medtr8g091600.1	3679	Unknown Protein (AHRD V1) chr08_pseudomolecule_IMGAG_V3.5 25802312-25798634 E	232.347	253.179
Medtr3g092130.1	2290	Ubiquitin (AHRD V1 ***- C0SFI2_PARBP); contains Interpro domain(s) IPR019956 Ubiquitin subgroup chr03_pseudomolecule_IMGAG_V3.5 31527607-31529896 F	231.642	242.517
Medtr1g104780.1	12900	Hexose transporter (AHRD V1 ***- Q9STA8_SOLLC); contains Interpro domain(s) IPR003663 Sugar/inositol transporter chr01_pseudomolecule_IMGAG_V3.5 30828921-30841820 E	231.607	126.68
Medtr8g105110.1	1902	40S ribosomal protein S15-like protein (AHRD V1 ***- C0KQW1_9ROSI); contains Interpro domain(s) IPR005713 Ribosomal protein S15, eukaryotic/archaeal chr08_pseudomolecule_IMGAG_V3.5 31143529-31141628 E	230.991	259.531
CU651566_18.1	1835	Ethylene-responsive transcription factor RAP2-4 (AHRD V1 ***- Q8H1E4); contains Interpro domain(s) IPR001471 Pathogenesis-related transcriptional factor and ERF, DNA-binding CU651566.9 95052-96886 E	230.34	252.801
Medtr8g091910.1	2029	60S ribosomal protein L6 (AHRD V1 ***- P34091); contains Interpro domain(s) IPR000915 Ribosomal protein L6E chr08_pseudomolecule_IMGAG_V3.5 25933365-25935393 E	227.124	237.915
Medtr5g064240.1	5211	Cytokinin-O-glucosyltransferase 2 (AHRD V1 **** Q9SK82); contains Interpro domain(s) IPR002213 UDP-glucuronosyl/UDP-glucosyltransferase chr05_pseudomolecule_IMGAG_V3.5 25966043-25960833 E	226.306	161.022
Medtr3g085510.1	1948	Unknown Protein (AHRD V1); contains Interpro domain(s) IPR009542 Microsomal signal peptidase 12 kDa subunit chr03_pseudomolecule_IMGAG_V3.5 27912535-27914482 E	226.052	241.526
Medtr4g071890.1	473	Unknown Protein (AHRD V1); contains Interpro domain(s) IPR009810 Late nodulin chr04_pseudomolecule_IMGAG_V3.5 22829325-22829797 E	224.85	208.155
Medtr6g021670.1	3268	40S ribosomal protein S7-like protein (AHRD V1 ***- Q3HRX6_SOLTU); contains Interpro domain(s) IPR000554 Ribosomal protein S7e chr06_pseudomolecule_IMGAG_V3.5 4681496-4678229 E	224.568	235.456
Medtr5g089380.1	308	Unknown Protein (AHRD V1) chr05_pseudomolecule_IMGAG_V3.5 37810004-37810311 F	223.535	127.139
Medtr1g066530.1	997	Albumin-2 (AHRD V1 ***- P08688); contains Interpro domain(s) IPR000585 Hemopexin/matrixin chr01_pseudomolecule_IMGAG_V3.5 16768019-16769015 F	222.258	123.036
Medtr2g028670.1	2352	Actin depolymerizing factor 2 (AHRD V1 **** Q208T5_GOSHI); contains Interpro domain(s) IPR002108 Actin-binding, cofilin/tropomyosin type chr02_pseudomolecule_IMGAG_V3.5 9519278-9521629 E	219.598	229.416
Medtr1g087040.1	1172	BZIP transcription factor (AHRD V1 **** Q8GTZ1_CAPCH); contains Interpro domain(s) IPR011616 bZIP transcription factor, bZIP-1 chr01_pseudomolecule_IMGAG_V3.5 23316307-23315136 E	218.935	176.992
Medtr5g040430.1	1554	Glutathione S-transferase (Fragment) (AHRD V1 **** Q9M557_EUPES); contains Interpro domain(s) IPR017933 Glutathione S-transferase/chloride channel, C-terminal chr05_pseudomolecule_IMGAG_V3.5 17366506-17368059 E	217.867	59.3238
Medtr6g025320.1	1589	Calmodulin (AHRD V1 ***- B6SLW1_MAIZE); contains Interpro domain(s) IPR011992 EF-Hand type chr06_pseudomolecule_IMGAG_V3.5 5845693-5847281 H	216.711	188.5
Medtr3g107520.1	6566	Cellulose synthase (AHRD V1 ***- B9IKV7_POPTR); contains Interpro domain(s) IPR001841 Zinc finger, RING-type chr03_pseudomolecule_IMGAG_V3.5 38196736-38190171 E	215.703	207.539
Medtr7g074730.1	3175	Dihydroflavonol-4-reductase (AHRD V1 **** P51102); contains Interpro domain(s) IPR016040 NAD(P)-binding domain chr07_pseudomolecule_IMGAG_V3.5 20060080-20063254 E	215.614	9.03509
Medtr6g090380.1	1786	Zinc finger CCCH domain-containing protein 49 (AHRD V1 **** Q9M0G2); contains Interpro domain(s) IPR000571 Zinc finger, CCCH-type chr06_pseudomolecule_IMGAG_V3.5 22115856-22117641 E	214.812	201.319
Medtr4g128580.1	1359	Xyloglucan endotransglucosylase/hydrolase 8 (AHRD V1 **** C0IRI1_MALDO); contains Interpro domain(s) IPR016455 Xyloglucan endotransglucosylase/hydrolase chr04_pseudomolecule_IMGAG_V3.5 44967998-44969356 E	214.295	46.0063
Medtr2g088770.1	1918	Peroxidase 39 (AHRD V1 **** Q9SUT2); contains Interpro domain(s) IPR000823 Plant peroxidase chr02_pseudomolecule_IMGAG_V3.5 27704409-27706326 F	214.267	224.061
Medtr1g104590.1	2886	Primary amine oxidase (AHRD V1 ***- A5AWX2_VITVI); contains Interpro domain(s) IPR000269 Copper amine oxidase chr01_pseudomolecule_IMGAG_V3.5 30734516-30731631 E	213.81	195.938
Medtr5g069530.1	487	Nodule-specific cysteine-rich peptide 315 (AHRD V1 ***- A7KHE5_MEDTR); contains Interpro domain(s) IPR009810 Late nodulin chr05_pseudomolecule_IMGAG_V3.5 28493612-28494098 H	212.863	181.424
Medtr6g025460.1	480	Nodule-specific cysteine-rich peptide 192 (AHRD V1 ***- A7KHB6_MEDTR); contains Interpro domain(s) IPR009810 Late nodulin chr06_pseudomolecule_IMGAG_V3.5 5895755-5896234 F	211.707	180.671
Medtr8g086020.1	3274	G-box-binding factor 3 (AHRD V1 *-** P42776); contains Interpro domain(s) IPR011616 bZIP transcription factor, bZIP-1 chr08_pseudomolecule_IMGAG_V3.5 23651813-23655086 E	211.548	155.164
Medtr6g055700.1	1003	Unknown Protein (AHRD V1); contains Interpro domain(s) IPR009810 Late nodulin chr06_pseudomolecule_IMGAG_V3.5 11518504-11517502 H	210.597	222.349
Medtr7g011990.1	3216	Isoliquiritigenin 2'-O-methyltransferase (AHRD V1 **** P93324); contains Interpro domain(s) IPR016461 O-methyltransferase, COMT, eukaryota chr07_pseudomolecule_IMGAG_V3.5 2831892-2828677 E	209.876	100.44
Medtr4g062410.1	2510	60S ribosomal protein L35 (AHRD V1 ***- B3TLM6_ELAGV); contains Interpro domain(s) IPR001854 Ribosomal protein L29 chr04_pseudomolecule_IMGAG_V3.5 19567043-19564534 E	209.232	206.325
Medtr4g019110.1	2696	Tubulin beta chain (AHRD V1 ***- B9HP96_POPTR); contains Interpro domain(s) IPR002453 Beta tubulin chr04_pseudomolecule_IMGAG_V3.5 5015156-5012461 E	208.91	215.727
Medtr3g118030.1	2350	60S ribosomal protein L5 (AHRD V1 ***- Q6UNT2); contains Interpro domain(s) IPR005485 Ribosomal protein L5, eukaryotic chr03_pseudomolecule_IMGAG_V3.5 42989540-42987191 E	208.226	226.6
Medtr8g020670.1	957	Germin-like protein 9 (AHRD V1 ***- C7S8C3_SOYBN); contains Interpro domain(s) IPR014710 RmlC-like jelly roll fold chr08_pseudomolecule_IMGAG_V3.5 4964035-4964991 E	208.086	191.699
AC225507_15.1	1291	Aspartate aminotransferase (AHRD V1 ***- O48548_SOYBN); contains Interpro domain(s) IPR000796 Aspartate/other aminotransferase AC225507.19 71237-69947 H	208.013	159.997
Medtr3g082150.1	3880	Glucose-1-phosphate adenylyltransferase (AHRD V1 **** Q43815_PEA); contains Interpro domain(s) IPR011831 Glucose-1-phosphate adenylyltransferase chr03_pseudomolecule_IMGAG_V3.5 26353822-26357701 E	207.486	220.885
Medtr4g071000.1	2885	Nascent polypeptide-associated complex subunit beta (AHRD V1 **-- A1DL98); contains Interpro domain(s) IPR002715 Nascent polypeptide-associated complex NAC chr04_pseudomolecule_IMGAG_V3.5 22325658-22322774 E	207.362	221.109
Medtr7g045520.1	1258	Nodule-specific cysteine-rich peptide 93 (AHRD V1 ***- A7KH85_MEDTR); contains Interpro domain(s) IPR009810 Late nodulin chr07_pseudomolecule_IMGAG_V3.5 11800144-11798887 E	206.977	177.128
Medtr3g030420.1	562	Nodule-specific cysteine-rich peptide 221 (AHRD V1 ***- A7KHC2_MEDTR); contains Interpro domain(s) IPR009810 Late nodulin chr03_pseudomolecule_IMGAG_V3.5 9064252-9063691 F	206.611	187.859
AC225518_12.1	720	10 kDa chaperonin (AHRD V1 ***- Q96539); contains Interpro domain(s) IPR001476 Chaperonin Cpn10 AC225518.20 33476-32757 E	205.784	151.964
Medtr2g020770.1	2128	Histidine-containing phosphotransfer protein 1 (AHRD V1 **** Q9ZNV9); contains Interpro domain(s) IPR008207 Signal transduction histidine kinase, phosphotransfer (Hpt) region chr02_pseudomolecule_IMGAG_V3.5 6934691-6932564 E	205.648	234.57
Medtr5g064980.1	1730	RING finger-like (AHRD V1 *-*- Q5Z6V1_ORYSJ); contains Interpro domain(s) IPR001841 Zinc finger, RING-type chr05_pseudomolecule_IMGAG_V3.5 26331174-26332903 E	205.134	234.525
Medtr2g100410.1	3205	60S ribosomal protein L28-1 (AHRD V1 ***- O82204); contains Interpro domain(s) IPR002672 Ribosomal protein L28e chr02_pseudomolecule_IMGAG_V3.5 32002656-32005860 E	204.955	200.575
Medtr5g098280.1	401	Unknown Protein (AHRD V1) chr05_pseudomolecule_IMGAG_V3.5 42002618-42002218 E	204.835	188.448
Medtr1g105200.1	740	40S ribosomal protein S15a (AHRD V1 *-*- B6SJ13_MAIZE); contains Interpro domain(s) IPR000630 Ribosomal protein S8 chr01_pseudomolecule_IMGAG_V3.5 31058963-31058224 E	204.423	189.889
Medtr6g084520.1	597	NADH dehydrogenase (AHRD V1 ***- Q9M9B4) chr06_pseudomolecule_IMGAG_V3.5 19772370-19772966 E	204.3	214.99
Medtr5g016250.1	1598	Unknown Protein (AHRD V1) chr05_pseudomolecule_IMGAG_V3.5 5530838-5532435 E	203.142	180.897
Medtr5g056710.1	606	Nodule-specific cysteine-rich peptide 19 (AHRD V1 ***- A7KH65_MEDTR); contains Interpro domain(s) IPR009810 Late nodulin chr05_pseudomolecule_IMGAG_V3.5 22798215-22797610 H	203.07	166.243
Medtr8g022820.1	3107	Ethylene-responsive transcription factor 5 (AHRD V1 *-*- Q9LW48); contains Interpro domain(s) IPR001471 Pathogenesis-related transcriptional factor and ERF, DNA-binding chr08_pseudomolecule_IMGAG_V3.5 5785020-5781914 E	202.552	237.318
Medtr6g091630.1	2979	60S ribosomal protein L31 (AHRD V1 ***- Q9M573); contains Interpro domain(s) IPR000054 Ribosomal protein L31e chr06_pseudomolecule_IMGAG_V3.5 22655461-22652483 E	201.806	200.757
Medtr5g011850.1	967	EF hand family protein (AHRD V1 ***- Q6L4B1_SOLDE); contains Interpro domain(s) IPR018248 EF hand chr05_pseudomolecule_IMGAG_V3.5 3229706-3230672 E	201.649	219.655
Medtr1g026090.1	1082	60S ribosomal protein L23 (AHRD V1 ***- B4FGL4_MAIZE); contains Interpro domain(s) IPR000218 Ribosomal protein L14b/L23e chr01_pseudomolecule_IMGAG_V3.5 8509064-8510145 E	201.361	199.36
Medtr4g015750.1	608	Unknown Protein (AHRD V1); contains Interpro domain(s) IPR009810 Late nodulin chr04_pseudomolecule_IMGAG_V3.5 3855069-3854462 F	200.657	168.056
AC235662_27.1	189	Unknown Protein (AHRD V1) AC235662.8 112113-112301 F	200.327	84.9589
Medtr8g018420.1	4780	Seed lipoxygenase-3 (AHRD V1 **** P09186); contains Interpro domain(s) IPR001246 Lipoxygenase, plant chr08_pseudomolecule_IMGAG_V3.5 4151796-4147017 E	200.273	194.11
Medtr4g127670.1	1676	Peroxidase 16 (AHRD V1 **** Q96518); contains Interpro domain(s) IPR000823 Plant peroxidase chr04_pseudomolecule_IMGAG_V3.5 44452568-44454243 F	199.399	146.913
Medtr8g069280.1	1043	Unknown Protein (AHRD V1) chr08_pseudomolecule_IMGAG_V3.5 17954904-17953862 E	199.138	55.5161
Medtr2g010580.1	1921	Pathogenesis-related protein 1 (AHRD V1 ***- P33154); contains Interpro domain(s) IPR001283 Allergen V5/Tpx-1 related chr02_pseudomolecule_IMGAG_V3.5 2562825-2564745 E	198.78	118.068
Medtr1g083460.1	2165	Ribosomal protein L18 (AHRD V1 ***- B7FMF5_MEDTR); contains Interpro domain(s) IPR000039 Ribosomal protein L18e chr01_pseudomolecule_IMGAG_V3.5 21658874-21661038 F	198.592	199.701
Medtr2g020830.1	1930	Unknown Protein (AHRD V1) chr02_pseudomolecule_IMGAG_V3.5 6965403-6967332 E	198.545	208.934
Medtr7g012950.1	3019	UDP-glucose dehydrogenase (AHRD V1 **** B1N754_EUCGR); contains Interpro domain(s) IPR014028 UDP-glucose/GDP-mannose dehydrogenase, dimerisation and substrate-binding chr07_pseudomolecule_IMGAG_V3.5 3243010-3239992 E	196.458	128.437
Medtr7g021640.1	3735	Endochitinase (AHRD V1 ***- P85084); contains Interpro domain(s) IPR000726 Glycoside hydrolase, family 19, catalytic chr07_pseudomolecule_IMGAG_V3.5 5282699-5278965 F	195.955	166.665
Medtr3g103960.1	3239	Zinc finger CCCH domain-containing protein 49 (AHRD V1 **** Q9M0G2); contains Interpro domain(s) IPR000571 Zinc finger, CCCH-type chr03_pseudomolecule_IMGAG_V3.5 36425841-36429079 E	194.657	150.258
Medtr5g081900.1	4866	Unknown Protein (AHRD V1); contains Interpro domain(s) IPR009582 Microsomal signal peptidase 25 kDa subunit chr05_pseudomolecule_IMGAG_V3.5 34119116-34114251 E	193.651	195.425
Medtr4g071180.1	786	Histone H2B (AHRD V1 ***- Q2XPW1_SOLTU); contains Interpro domain(s) IPR000558 Histone H2B chr04_pseudomolecule_IMGAG_V3.5 22411443-22412228 F	193.601	229.774
Medtr1g087520.1	4060	Protein disulfide-isomerase (AHRD V1 **** P93358_TOBAC); contains Interpro domain(s) IPR005788 Disulphide isomerase chr01_pseudomolecule_IMGAG_V3.5 23570350-23566291 E	192.624	199.27
Medtr5g084670.1	661	Nodule-specific glycine-rich protein 1J (AHRD V1 ***- A7KHH7_MEDTR) chr05_pseudomolecule_IMGAG_V3.5 35518296-35517636 E	192.007	213.781
Medtr5g098020.1	3378	MtN14 protein (Fragment) (AHRD V1 *-*- O49900_MEDTR) chr05_pseudomolecule_IMGAG_V3.5 41877752-41874375 E	191.33	181.295
Medtr4g096790.1	2559	40S ribosomal protein S14 (AHRD V1 ***- B4FBS3_MAIZE); contains Interpro domain(s) IPR018102 Ribosomal S11, conserved site chr04_pseudomolecule_IMGAG_V3.5 33172447-33175005 F	191.063	239.001
Medtr5g022130.1	860	Chaperone protein dnaJ 11, chloroplastic (AHRD V1 *-*- Q9FYB5); contains Interpro domain(s) IPR015609 Molecular chaperone, heat shock protein, Hsp40, DnaJ chr05_pseudomolecule_IMGAG_V3.5 8438446-8439305 F	190.343	151.341
Medtr1g075340.1	627	Inhibitor of trypsin and hageman factor (AHRD V1 ***- P19873); contains Interpro domain(s) IPR000864 Proteinase inhibitor I13, potato inhibitor I chr01_pseudomolecule_IMGAG_V3.5 19085804-19086430 F	190.252	28.7835
Medtr5g081590.1	1163	Nodule-specific glycine-rich protein 4 (AHRD V1 ***- A7KHI5_MEDTR) chr05_pseudomolecule_IMGAG_V3.5 33937632-33936470 E	190.128	209.474
Medtr4g093790.1	461	Unknown Protein (AHRD V1) chr04_pseudomolecule_IMGAG_V3.5 32316516-32316976 E	189.852	73.4867
Medtr8g023090.1	896	Defensin (AHRD V1 ***- B1N8L9_BRAOG); contains Interpro domain(s) IPR008176 Gamma thionin chr08_pseudomolecule_IMGAG_V3.5 5929666-5930561 E	189.572	196.102
Medtr4g007030.1	1576	Mitochondrial ATP synthesis coupled proton transport protein (Fragment) (AHRD V1 ***- Q1KTH2_PETPA); contains Interpro domain(s) IPR002699 ATPase, V1/A1 complex, subunit D chr04_pseudomolecule_IMGAG_V3.5 1038358-1036783 E	188.767	198.955
Medtr3g086200.1	811	Unknown Protein (AHRD V1) chr03_pseudomolecule_IMGAG_V3.5 28280105-28280915 F	188.323	28.2882
Medtr7g099610.1	548	Histone H4 (AHRD V1 ***- B6T0P4_MAIZE); contains Interpro domain(s) IPR001951 Histone H4 chr07_pseudomolecule_IMGAG_V3.5 31143946-31143399 F	188.109	178.118
Medtr3g064040.1	924	Unknown Protein (AHRD V1) chr03_pseudomolecule_IMGAG_V3.5 20133951-20134874 E	187.784	207.425
Medtr2g039960.1	4127	Eukaryotic initiation factor 4A (AHRD V1 ***- Q4U474_PENAM); contains Interpro domain(s) IPR011545 DNA/RNA helicase, DEAD/DEAH box type, N-terminal chr02_pseudomolecule_IMGAG_V3.5 14871291-14867165 E	187.544	214.165
Medtr1g013700.1	1921	CBL-interacting protein kinase 15 (AHRD V1 **** C4P7W4_VITVI); contains Interpro domain(s) IPR009001 Translation elongation factor EF1A/initiation factor IF2gamma, C-terminal chr01_pseudomolecule_IMGAG_V3.5 3484356-3486276 E	186.853	86.7976
Medtr4g070600.1	4360	40S ribosomal protein S25-2 (AHRD V1 ***- Q9SIK2); contains Interpro domain(s) IPR004977 Ribosomal protein S25 chr04_pseudomolecule_IMGAG_V3.5 22169915-22165556 E	185.604	199.733
Medtr3g072030.1	1974	Wound-induced protein 1 (AHRD V1 *-*- P20144); contains Interpro domain(s) IPR009798 Wound-induced protein, Wun1 chr03_pseudomolecule_IMGAG_V3.5 23172181-23170208 E	185.323	199.772
Medtr5g092700.1	1479	Bi-ubiquitin (AHRD V1 ***- A8IZZ4_CHLRE); contains Interpro domain(s) IPR019956 Ubiquitin subgroup chr05_pseudomolecule_IMGAG_V3.5 39454527-39453049 E	185.16	190.135
Medtr3g065160.1	1808	Aspartic proteinase nepenthesin-1 (AHRD V1 ***- Q766C3); contains Interpro domain(s) IPR001461 Peptidase A1 chr03_pseudomolecule_IMGAG_V3.5 20734035-20735842 E	184.724	166.511
Medtr5g086360.1	296	Unknown Protein (AHRD V1) chr05_pseudomolecule_IMGAG_V3.5 36316527-36316822 E	184.233	119.54
Medtr8g006430.1	5471	DnaJ protein homolog (AHRD V1 ***- Q04960); contains Interpro domain(s) IPR012724 Chaperone DnaJ chr08_pseudomolecule_IMGAG_V3.5 730179-735649 E	184.177	248.38
Medtr7g093200.1	5621	Omega-6 fatty acid desaturase, endoplasmic reticulum (AHRD V1 **** P46313); contains Interpro domain(s) IPR005804 Fatty acid desaturase, type 1 chr07_pseudomolecule_IMGAG_V3.5 29725530-29731150 E	183.744	209.882
Medtr4g114050.1	705	Unknown Protein (AHRD V1) chr04_pseudomolecule_IMGAG_V3.5 39053757-39054461 F	183.738	101.5
Medtr2g028480.1	4512	Endoglucanase 25 (AHRD V1 ***- Q38890); contains Interpro domain(s) IPR008928 Six-hairpin glycosidase-like IPR012341 Six-hairpin glycosidase IPR018221 Glycoside hydrolase, family 9, active site IPR001701 Glycoside hydrolase, family 9 chr02_pseudomolecule_IMGAG_V3.5 9456210-9451699 E	183.466	176.59
Medtr3g117120.1	1624	BZIP transcription factor ATB2 (AHRD V1 **** Q8L5W2_SOYBN); contains Interpro domain(s) IPR011700 Basic leucine zipper chr03_pseudomolecule_IMGAG_V3.5 42545857-42547480 E	183.254	269.324
Medtr8g063500.1	657	Histone H3 (AHRD V1 ***- D2JYR8_WOLAR); contains Interpro domain(s) IPR000164 Histone H3 chr08_pseudomolecule_IMGAG_V3.5 16051139-16050483 E	182.844	236.16
Medtr7g031810.1	654	Unknown Protein (AHRD V1); contains Interpro domain(s) IPR009810 Late nodulin chr07_pseudomolecule_IMGAG_V3.5 9086328-9085675 F	180.584	164.647
Medtr8g018590.1	5016	Lipoxygenase (AHRD V1 **** B7Z177_PEA); contains Interpro domain(s) IPR001246 Lipoxygenase, plant chr08_pseudomolecule_IMGAG_V3.5 4258840-4253825 E	179.776	205.963
Medtr3g069870.1	384	Unknown Protein (AHRD V1); contains Interpro domain(s) IPR009810 Late nodulin chr03_pseudomolecule_IMGAG_V3.5 21966508-21966891 F	179.749	156.065
Medtr5g066070.1	2854	Leghemoglobin (AHRD V1 ***- Q42928_MEDSA); contains Interpro domain(s) IPR001032 Leghaemoglobin chr05_pseudomolecule_IMGAG_V3.5 26862382-26859529 F	178.488	160.547
Medtr3g051950.1	1280	Protein translation factor SUI1 homolog 1 (AHRD V1 **** P41568); contains Interpro domain(s) IPR005874 Eukaryotic translation initiation factor SUI1 chr03_pseudomolecule_IMGAG_V3.5 16306885-16305606 F	177.328	145.949
Medtr6g018270.1	2054	LOB domain-containing protein 41 (AHRD V1 ***- Q9M886); contains Interpro domain(s) IPR017414 Asymmetric leaves, AS2/LOB chr06_pseudomolecule_IMGAG_V3.5 4347905-4345852 E	177.117	110.922
Medtr4g120770.1	3552	60S ribosomal protein L14-1 (AHRD V1 ***- Q9SIM4); contains Interpro domain(s) IPR002784 Ribosomal protein L14 chr04_pseudomolecule_IMGAG_V3.5 41745835-41749386 E	176.965	191.265
Medtr2g025120.1	2211	1-aminocyclopropane-1-carboxylate oxidase (Fragment) (AHRD V1 *-*- B9VQ40_9SOLA); contains Interpro domain(s) IPR005123 Oxoglutarate and iron-dependent oxygenase chr02_pseudomolecule_IMGAG_V3.5 7704031-7706241 E	176.942	95.5037
Medtr3g098430.1	5643	Calnexin homolog (AHRD V1 ***- Q39817); contains Interpro domain(s) IPR001580 Calreticulin/calnexin chr03_pseudomolecule_IMGAG_V3.5 34064299-34058657 E	175.245	180.836
Medtr3g086710.1	279	Peroxidase (AHRD V1 *-*- Q43417_CENCI); contains Interpro domain(s) IPR010255 Haem peroxidase chr03_pseudomolecule_IMGAG_V3.5 28569649-28569371 E	175.048	78.3723
Medtr7g092340.1	573	Unknown Protein (AHRD V1) chr07_pseudomolecule_IMGAG_V3.5 29306073-29305501 F	174.315	129.195
Medtr8g092590.1	6337	Cellulose synthase A catalytic subunit 6 (AHRD V1 ***- B9SE80_RICCO); contains Interpro domain(s) IPR001841 Zinc finger, RING-type chr08_pseudomolecule_IMGAG_V3.5 26304948-26298612 E	173.181	123.724
Medtr3g116380.1	1422	BURP domain-containing protein 17 (AHRD V1 ***- B9G9L9); contains Interpro domain(s) IPR004873 BURP chr03_pseudomolecule_IMGAG_V3.5 41983072-41981651 F	172.777	82.8929
Medtr3g117290.1	1870	Dehydrin 4 (AHRD V1 ***- Q1HGF4_PANGI); contains Interpro domain(s) IPR000167 Dehydrin chr03_pseudomolecule_IMGAG_V3.5 42622499-42624368 E	172.224	220.638
Medtr5g045250.1	2857	Cytochrome P450 78A11 (AHRD V1 ***- Q7Y1V5); contains Interpro domain(s) IPR002401 Cytochrome P450, E-class, group I chr05_pseudomolecule_IMGAG_V3.5 19442194-19439338 E	171.558	226.782
Medtr1g088450.1	1645	60S ribosomal protein L22-like (AHRD V1 ***- Q0WRH6_ARATH); contains Interpro domain(s) IPR002671 Ribosomal protein L22e chr01_pseudomolecule_IMGAG_V3.5 24014258-24012614 F	170.848	166.661
Medtr2g081770.1	3367	Embryonic abundant protein USP92 (AHRD V1 ***- P21747); contains Interpro domain(s) IPR004873 BURP chr02_pseudomolecule_IMGAG_V3.5 24618160-24621526 F	170.055	231.837
Medtr7g024890.1	1032	Unknown Protein (AHRD V1); contains Interpro domain(s) IPR011992 EF-Hand type chr07_pseudomolecule_IMGAG_V3.5 6698503-6697472 E	170.013	37.845
Medtr5g073020.1	2813	Cytochrome P450 71B35 (AHRD V1 ***- Q9LIP5); contains Interpro domain(s) IPR002401 Cytochrome P450, E-class, group I chr05_pseudomolecule_IMGAG_V3.5 30073898-30071086 E	169.807	203.205
Medtr7g065130.1	1037	Unknown Protein (AHRD V1) chr07_pseudomolecule_IMGAG_V3.5 16786605-16787641 E	169.687	156.532
Medtr2g104380.1	1020	CTV.15 (AHRD V1 **-- Q8H6R2_PONTR) chr02_pseudomolecule_IMGAG_V3.5 34038440-34037421 E	169.174	130.34
Medtr1g061670.1	2354	60S ribosomal protein L24 (AHRD V1 ***- B3TM46_ELAGV); contains Interpro domain(s) IPR000988 Ribosomal protein L24e chr01_pseudomolecule_IMGAG_V3.5 15758421-15756068 E	168.933	174.153
Medtr7g038020.1	2833	Protein BPS1, chloroplastic (AHRD V1 ***- Q9LMM6) chr07_pseudomolecule_IMGAG_V3.5 10952998-10955830 E	168.793	166.909
AC146565_34.1	599	MtN11 protein (Fragment) (AHRD V1 ***- O24100_MEDTR); contains Interpro domain(s) IPR012512 Albumin I AC146565.27 103709-104307 E	167.65	189.764
Medtr1g105370.1	3177	40S ribosomal protein S15a (AHRD V1 ***- A1YMX3_BRACM); contains Interpro domain(s) IPR000630 Ribosomal protein S8 chr01_pseudomolecule_IMGAG_V3.5 31153886-31150710 E	167.492	167.005
Medtr5g005540.1	4297	Genomic DNA chromosome 5 P1 clone MCD7 (AHRD V1 ***- Q9FM82_ARATH); contains Interpro domain(s) IPR010030 Plant-specific FAD-dependent oxidoreductase chr05_pseudomolecule_IMGAG_V3.5 257201-252905 E	167.491	124.369
Medtr5g096540.1	949	60S ribosomal protein L26 (AHRD V1 ***- A7YXE9_AMPCA); contains Interpro domain(s) IPR005756 Ribosomal protein L26, eukaryotic/archaeal chr05_pseudomolecule_IMGAG_V3.5 41181240-41180292 E	167.006	180.806
Medtr1g044660.1	3095	40S ribosomal protein S3 (AHRD V1 ***- B6TM40_MAIZE); contains Interpro domain(s) IPR004044 K Homology, type 2 IPR018280 Ribosomal protein S3, conserved site chr01_pseudomolecule_IMGAG_V3.5 13194394-13197488 E	166.679	210.891
Medtr7g104320.1	1879	Zinc finger A20 and AN1 domain-containing stress-associated protein 4 (AHRD V1 ***- Q9SJM6); contains Interpro domain(s) IPR000058 Zinc finger, AN1-type chr07_pseudomolecule_IMGAG_V3.5 33431091-33432969 E	166.485	162.822
Medtr2g013170.1	1396	Unknown Protein (AHRD V1) chr02_pseudomolecule_IMGAG_V3.5 3693014-3694409 E	165.889	175.385
Medtr2g098160.1	2482	Zinc finger A20 and AN1 domain-containing stress-associated protein 8 (AHRD V1 ***- A3BDI8); contains Interpro domain(s) IPR000058 Zinc finger, AN1-type chr02_pseudomolecule_IMGAG_V3.5 30701336-30703817 F	165.807	178.289
Medtr7g008940.1	1107	Nodule-specific cysteine-rich peptide 147 (AHRD V1 ***- A7KHA4_MEDTR); contains Interpro domain(s) IPR009810 Late nodulin chr07_pseudomolecule_IMGAG_V3.5 1345359-1344253 H	164.487	155.164
Medtr5g015090.1	572	Protein ABSCISIC ACID-INSENSITIVE 5 (AHRD V1 *--- Q9SJN0); contains Interpro domain(s) IPR011616 bZIP transcription factor, bZIP-1 chr05_pseudomolecule_IMGAG_V3.5 4932758-4932187 E	164.472	246.635
Medtr4g063200.1	753	Histone H2B (AHRD V1 ***- A9P8Q5_POPTR); contains Interpro domain(s) IPR000558 Histone H2B chr04_pseudomolecule_IMGAG_V3.5 19786379-19787131 F	164.379	182.241
Medtr5g046030.1	2725	Alpha-1 4-glucan-protein synthase (AHRD V1 **-- B9REB8_RICCO); contains Interpro domain(s) IPR004901 Alpha-1,4-glucan-protein synthase, UDP-forming chr05_pseudomolecule_IMGAG_V3.5 19761291-19764015 E	164.269	151.157
Medtr5g075450.1	4602	Trans-cinnamate 4-monooxygenase (AHRD V1 **** P37114); contains Interpro domain(s) IPR002401 Cytochrome P450, E-class, group I chr05_pseudomolecule_IMGAG_V3.5 31085864-31081263 E	163.311	167.632
Medtr7g102170.1	638	Nodule-specific cysteine-rich peptide 265 (AHRD V1 ***- A7KHC9_MEDTR); contains Interpro domain(s) IPR009810 Late nodulin chr07_pseudomolecule_IMGAG_V3.5 32655976-32656613 F	163.293	150.639
Medtr3g085070.1	2469	Nuclear transport factor 2 (AHRD V1 ***- B3TLR5_ELAGV); contains Interpro domain(s) IPR018222 Nuclear transport factor 2, Eukaryote chr03_pseudomolecule_IMGAG_V3.5 27716286-27713818 F	162.953	149.331
Medtr2g086500.1	2947	Ribosomal protein L1 (AHRD V1 ***- B7FGL9_MEDTR); contains Interpro domain(s) IPR002143 Ribosomal protein L1 chr02_pseudomolecule_IMGAG_V3.5 26577443-26580389 E	161.327	156.739
Medtr3g084140.1	2372	Ubiquitin-like protein 5 (AHRD V1 ***- A5H8A3_HORVU); contains Interpro domain(s) IPR000626 Ubiquitin chr03_pseudomolecule_IMGAG_V3.5 27297065-27299436 E	160.995	167.112
Medtr4g061920.1	629	Histone H4 (AHRD V1 ***- B6T0P4_MAIZE); contains Interpro domain(s) IPR001951 Histone H4 chr04_pseudomolecule_IMGAG_V3.5 19342887-19343515 E	160.484	172.939
Medtr2g019670.1	3558	40S ribosomal protein S14 (AHRD V1 ***- B4FBS3_MAIZE); contains Interpro domain(s) IPR001971 Ribosomal protein S11 chr02_pseudomolecule_IMGAG_V3.5 6439467-6435910 E	160.126	214.644
Medtr7g011480.1	713	Nodule-specific cysteine-rich peptide 86 (AHRD V1 ***- A7KH82_MEDTR); contains Interpro domain(s) IPR009810 Late nodulin chr07_pseudomolecule_IMGAG_V3.5 2572843-2573555 E	159.924	136.821
Medtr6g043650.1	694	Nodule-specific cysteine-rich peptide 77 (AHRD V1 ***- A7KH81_MEDTR); contains Interpro domain(s) IPR009810 Late nodulin chr06_pseudomolecule_IMGAG_V3.5 8360517-8361210 F	159.76	133.143
Medtr1g083780.1	3099	Protein DEHYDRATION-INDUCED 19 homolog 3 (AHRD V1 ***- Q84J70) chr01_pseudomolecule_IMGAG_V3.5 21809657-21806559 E	159.587	166.566
Medtr5g074760.1	1706	Peroxidase (AHRD V1 ***- Q40372_MEDTR); contains Interpro domain(s) IPR000823 Plant peroxidase chr05_pseudomolecule_IMGAG_V3.5 30768521-30766816 E	159.215	57.6282
Medtr4g085800.1	2312	PI-PLC X domain-containing protein At5g67130 (AHRD V1 ***- Q93XX5); contains Interpro domain(s) IPR017946 PLC-like phosphodiesterase, TIM beta/alpha-barrel domain chr04_pseudomolecule_IMGAG_V3.5 29398767-29396456 E	159.007	215.62
Medtr4g018720.1	253	Unknown Protein (AHRD V1); contains Interpro domain(s) IPR009810 Late nodulin chr04_pseudomolecule_IMGAG_V3.5 4827086-4827338 F	158.872	147.505
Medtr1g087020.1	1679	Cytochrome c oxidase subunit 5C (AHRD V1 ***- Q9SXX7); contains Interpro domain(s) IPR008432 Cytochrome c oxidase subunit Vc chr01_pseudomolecule_IMGAG_V3.5 23307922-23309600 E	158.603	153.087
Medtr4g127360.1	1024	Macrophage migration inhibitory factor homolog (AHRD V1 ***- P81748); contains Interpro domain(s) IPR001398 Macrophage migration inhibitory factor chr04_pseudomolecule_IMGAG_V3.5 44248350-44247327 F	157.822	139.943
Medtr4g021290.1	2036	40S ribosomal protein S9 (AHRD V1 ***- Q6H8J2_CATRO); contains Interpro domain(s) IPR005710 Ribosomal protein S4/S9, eukaryotic/archaeal chr04_pseudomolecule_IMGAG_V3.5 5761763-5763798 E	157.454	174.605
Medtr2g062920.1	4229	ATP-citrate synthase (AHRD V1 **** P16638); contains Interpro domain(s) IPR013650 ATP-grasp fold, succinyl-CoA synthetase-type chr02_pseudomolecule_IMGAG_V3.5 19821435-19817207 E	157.1	130.548
Medtr3g113970.1	3437	Tubulin beta chain (AHRD V1 ***- B9GH00_POPTR); contains Interpro domain(s) IPR002453 Beta tubulin chr03_pseudomolecule_IMGAG_V3.5 41023555-41020119 F	157.086	128.155
Medtr6g090490.1	802	Unknown Protein (AHRD V1) chr06_pseudomolecule_IMGAG_V3.5 22172217-22173018 E	156.876	259.077
Medtr8g076830.1	2942	40S ribosomal protein S11 (AHRD V1 ***- B3TLZ7_ELAGV); contains Interpro domain(s) IPR019978 Ribosomal protein S17, archaeal chr08_pseudomolecule_IMGAG_V3.5 21144955-21142014 E	156.289	199.615
Medtr3g106530.1	2646	Unknown Protein (AHRD V1) chr03_pseudomolecule_IMGAG_V3.5 37770661-37773306 E	155.964	160.462
Medtr3g028260.1	567	Unknown Protein (AHRD V1) chr03_pseudomolecule_IMGAG_V3.5 8479086-8479652 E	155.456	38.1028
Medtr8g087710.1	2357	Aquaporin NIP1-2 (AHRD V1 ***- Q8LFP7); contains Interpro domain(s) IPR012269 Aquaporin chr08_pseudomolecule_IMGAG_V3.5 24464430-24466786 E	155.453	169.091
AC146550_1006.1	5924	40S ribosomal protein S17 (AHRD V1 *-*- Q6RJY3_CAPAN); contains Interpro domain(s) IPR001210 Ribosomal protein S17e AC146550.40 33438-27515 H	155.074	157.424
Medtr7g080110.1	4828	Basic leucine zipper and W2 domain-containing protein 2 (AHRD V1 ***- Q5ZL42); contains Interpro domain(s) IPR003307 eIF4-gamma/eIF5/eIF2-epsilon chr07_pseudomolecule_IMGAG_V3.5 22687921-22692748 E	154.698	172.466
AC146565_12.1	681	MtN11 protein (Fragment) (AHRD V1 ***- O24100_MEDTR); contains Interpro domain(s) IPR012512 Albumin I AC146565.27 32349-33029 F	154.631	196.108
Medtr8g072260.1	3238	Abscisic acid 8'-hydroxylase (AHRD V1 **** Q0H212_PHAVU); contains Interpro domain(s) IPR002401 Cytochrome P450, E-class, group I chr08_pseudomolecule_IMGAG_V3.5 18918699-18915462 F	154.186	151.616
Medtr2g019620.1	5025	La-related protein 7 (AHRD V1 *-*- Q7ZWE3); contains Interpro domain(s) IPR006630 RNA-binding protein Lupus La chr02_pseudomolecule_IMGAG_V3.5 6402136-6407160 E	153.843	145.607
Medtr7g078680.1	3660	Polygalacturonase (Fragment) (AHRD V1 *-*- Q153G1_EUCGG); contains Interpro domain(s) IPR012334 Pectin lyase fold chr07_pseudomolecule_IMGAG_V3.5 22008485-22012144 F	153.601	187.287
Medtr8g073610.1	1001	HMG1/2-like protein (AHRD V1 ***- P40619); contains Interpro domain(s) IPR000910 High mobility group, HMG1/HMG2 chr08_pseudomolecule_IMGAG_V3.5 19600217-19601217 E	153.125	155.427
Medtr4g018880.1	1848	Unknown Protein (AHRD V1); contains Interpro domain(s) IPR009489 PAR1 chr04_pseudomolecule_IMGAG_V3.5 4911707-4909860 F	152.903	34.6014
Medtr5g085580.1	2737	Glucan endo-1,3-beta-glucosidase 13 (AHRD V1 ***- Q9FJU9); contains Interpro domain(s) IPR013781 Glycoside hydrolase, subgroup, catalytic core chr05_pseudomolecule_IMGAG_V3.5 35975534-35972798 E	152.833	228.727
Medtr4g114870.1	2178	Blue copper protein (AHRD V1 *--- Q41001); contains Interpro domain(s) IPR008972 Cupredoxin chr04_pseudomolecule_IMGAG_V3.5 39541397-39543574 E	152.583	80.3722
Medtr8g052030.1	4619	40S ribosomal protein S4 (AHRD V1 ***- B3TM23_ELAGV); contains Interpro domain(s) IPR002942 RNA-binding S4 IPR018199 Ribosomal protein S4e, N-terminal, conserved site IPR013845 Ribosomal protein S4e, central IPR000876 Ribosomal protein S4e chr08_pseudomolecule_IMGAG_V3.5 12626058-12621440 E	152.431	183.681
Medtr5g062510.1	586	Nodule-specific cysteine-rich peptide 144 (AHRD V1 ***- A7KHA1_MEDTR); contains Interpro domain(s) IPR009810 Late nodulin chr05_pseudomolecule_IMGAG_V3.5 25185394-25184809 F	152.129	132.384
Medtr5g057580.1	726	Nodule-specific cysteine-rich peptide 88 (AHRD V1 -**- A7KH83_MEDTR); contains Interpro domain(s) IPR009810 Late nodulin chr05_pseudomolecule_IMGAG_V3.5 23115024-23114299 F	151.642	131.131
Medtr1g009380.1	2334	WRKY transcription factor 8 (Fragment) (AHRD V1 *-*- B2KJ51_HORVD); contains Interpro domain(s) IPR003657 DNA-binding WRKY chr01_pseudomolecule_IMGAG_V3.5 1920987-1923320 E	151.168	102.684
Medtr2g103670.1	1411	Unknown Protein (AHRD V1); contains Interpro domain(s) IPR010417 Embryo-specific 3 chr02_pseudomolecule_IMGAG_V3.5 33719023-33717613 F	150.393	186.71
Medtr3g005450.1	1862	40S ribosomal protein S9 (AHRD V1 ***- Q6H8J2_CATRO); contains Interpro domain(s) IPR005710 Ribosomal protein S4/S9, eukaryotic/archaeal chr03_pseudomolecule_IMGAG_V3.5 358353-356492 F	149.996	175.497
Medtr3g008820.1	798	21 kDa protein (AHRD V1 ***- P17407); contains Interpro domain(s) IPR006501 Pectinesterase inhibitor chr03_pseudomolecule_IMGAG_V3.5 1672373-1671576 E	149.963	169.098
Medtr6g055160.1	2751	Nodule-specific cysteine-rich peptide 68 (AHRD V1 *-*- A7KH78_MEDTR); contains Interpro domain(s) IPR009810 Late nodulin chr06_pseudomolecule_IMGAG_V3.5 11277353-11280103 E	149.783	116.897
Medtr3g065330.1	2544	Nudix hydrolase 18, mitochondrial (AHRD V1 ***- Q9LQU5); contains Interpro domain(s) IPR000086 NUDIX hydrolase domain chr03_pseudomolecule_IMGAG_V3.5 20847265-20849808 E	149.181	159.153
Medtr2g035930.1	3072	60S ribosomal protein L27 (AHRD V1 ***- B7FH51_MEDTR); contains Interpro domain(s) IPR001141 Ribosomal protein L27e chr02_pseudomolecule_IMGAG_V3.5 12795253-12798324 H	149.104	139.817
Medtr7g088620.1	1141	Unknown Protein (AHRD V1); contains Interpro domain(s) IPR008889 VQ chr07_pseudomolecule_IMGAG_V3.5 27345486-27344346 F	148.988	91.891
Medtr1g014320.1	4293	NADP-dependent glyceraldehyde-3-phosphate dehydrogenase (AHRD V1 **** B4FR32_MAIZE); contains Interpro domain(s) IPR015590 Aldehyde dehydrogenase chr01_pseudomolecule_IMGAG_V3.5 3773234-3768942 E	148.602	21.2396
Medtr4g113600.1	675	Unknown Protein (AHRD V1) chr04_pseudomolecule_IMGAG_V3.5 38831756-38832430 E	148.435	174.995
Medtr3g098390.1	449	Unknown Protein (AHRD V1) chr03_pseudomolecule_IMGAG_V3.5 34042816-34042368 F	148.148	96.0051
Medtr5g091550.1	4404	Ubiquitin carboxyl-terminal hydrolase family protein expressed (AHRD V1 *-*- Q2R2A3_ORYSJ); contains Interpro domain(s) IPR002083 MATH chr05_pseudomolecule_IMGAG_V3.5 38875319-38870916 E	147.634	239.261
Medtr3g106180.1	2203	Ribonuclease CAF1 (Fragment) (AHRD V1 ***- B3VZE6_POPTN); contains Interpro domain(s) IPR006941 Ribonuclease CAF1 chr03_pseudomolecule_IMGAG_V3.5 37554427-37556629 E	147.556	137.074
Medtr2g103360.1	1699	Unknown Protein (AHRD V1); contains Interpro domain(s) IPR010417 Embryo-specific 3 chr02_pseudomolecule_IMGAG_V3.5 33579941-33581639 E	147.531	167.527
Medtr5g077070.1	5043	Isocitrate dehydrogenase (Fragment) (AHRD V1 *-** Q9SPH8_BETVU); contains Interpro domain(s) IPR004790 Isocitrate dehydrogenase NADP-dependent, eukaryotic chr05_pseudomolecule_IMGAG_V3.5 31876060-31881102 E	147.449	171.691
Medtr2g103310.1	10705	Unknown Protein (AHRD V1); contains Interpro domain(s) IPR010417 Embryo-specific 3 chr02_pseudomolecule_IMGAG_V3.5 33551063-33561767 E	147.437	147.921
Medtr7g005440.1	1516	LITAF-domain-containing protein (AHRD V1 ***- Q4U6G1_PEA); contains Interpro domain(s) IPR006629 LPS-induced tumor necrosis factor alpha factor chr07_pseudomolecule_IMGAG_V3.5 304406-302891 E	147.225	103.616
Medtr5g030770.1	2350	BHLH transcription factor (AHRD V1 ***- A9YWR2_MEDTR); contains Interpro domain(s) IPR001092 Basic helix-loop-helix dimerisation region bHLH chr05_pseudomolecule_IMGAG_V3.5 12723988-12721639 E	146.814	140.483
Medtr3g009050.1	1733	Receptor-like protein kinase 2 (AHRD V1 ***- Q9LHP4); contains Interpro domain(s) IPR013210 Leucine-rich repeat, N-terminal chr03_pseudomolecule_IMGAG_V3.5 1776702-1774970 F	146.692	132.906
Medtr4g114360.1	2443	Solute carrier family 35 member C2 (AHRD V1 ***- Q9NQQ7); contains Interpro domain(s) IPR004853 Protein of unknown function DUF250 chr04_pseudomolecule_IMGAG_V3.5 39223920-39221478 E	146.22	155.274
Medtr8g093440.1	1437	Unknown Protein (AHRD V1); contains Interpro domain(s) IPR006502 Protein of unknown function DUF506, plant chr08_pseudomolecule_IMGAG_V3.5 26765499-26764063 E	146.086	116.907
Medtr2g035100.2	2152	Class-10 pathogenesis-related protein 1 (AHRD V1 ***- Q43560); contains Interpro domain(s) IPR000916 Bet v I allergen chr02_pseudomolecule_IMGAG_V3.5 12304927-12307078 E	145.829	104.555
AC231338_17.1	1617	Unknown Protein (AHRD V1) AC231338.1 100071-101687 F	145.704	205.321
AC233070_1030.1	574	Dihydrodipicolinate synthase 1, chloroplastic (AHRD V1 ***- Q9LZX6); contains Interpro domain(s) IPR002220 Dihydrodipicolinate synthetase AC233070.6 129619-129046 F	145.592	150.837
Medtr1g092720.1	496	Nodule-specific cysteine-rich peptide 12 (AHRD V1 ***- A7KH64_MEDTR); contains Interpro domain(s) IPR009810 Late nodulin chr01_pseudomolecule_IMGAG_V3.5 25894563-25895058 E	145.547	124
Medtr5g013770.1	1912	Unknown Protein (AHRD V1); contains Interpro domain(s) IPR007650 Protein of unknown function DUF581 chr05_pseudomolecule_IMGAG_V3.5 4179712-4181623 E	145.484	86.6632
Medtr5g099060.1	4644	Nodule inception protein (Fragment) (AHRD V1 ***- A9DM78_MEDTR); contains Interpro domain(s) IPR000270 Octicosapeptide/Phox/Bem1p chr05_pseudomolecule_IMGAG_V3.5 42367874-42372517 E	145.243	186.321
Medtr5g084000.1	963	Nodule-specific glycine-rich protein 1H (AHRD V1 *-*- A7KHH5_MEDTR) chr05_pseudomolecule_IMGAG_V3.5 35241646-35242608 H	145.067	140.167
Medtr3g108280.1	3273	60S acidic ribosomal protein p0 (AHRD V1 ***- A6N1T9_ORYSI); contains Interpro domain(s) IPR001790 Ribosomal protein L10 chr03_pseudomolecule_IMGAG_V3.5 38623486-38626758 E	144.84	227.112
Medtr3g013500.1	1522	Sulfotransferase 17 (AHRD V1 **** Q9FZ80); contains Interpro domain(s) IPR000863 Sulfotransferase chr03_pseudomolecule_IMGAG_V3.5 3024597-3023076 F	144.812	77.4564
Medtr4g116060.1	1257	MtN15 protein (AHRD V1 ***- O24094_MEDTR); contains Interpro domain(s) IPR003614 Knottin chr04_pseudomolecule_IMGAG_V3.5 40193093-40191837 E	144.805	210.428
Medtr2g009390.1	2205	Peptidyl-prolyl isomerase FKBP12 (AHRD V1 ***- O04287); contains Interpro domain(s) IPR001179 Peptidyl-prolyl cis-trans isomerase, FKBP-type chr02_pseudomolecule_IMGAG_V3.5 2012719-2010515 F	144.798	179.961
Medtr5g013340.1	4201	Bax inhibitor 1 (AHRD V1 ***- Q9LD45); contains Interpro domain(s) IPR006214 Uncharacterised protein family UPF0005 chr05_pseudomolecule_IMGAG_V3.5 3955866-3960066 E	144.451	114.586
Medtr2g082220.1	1211	Histone H2A (AHRD V1 ***- C6TB05_SOYBN); contains Interpro domain(s) IPR002119 Histone H2A chr02_pseudomolecule_IMGAG_V3.5 24852524-24851314 E	143.967	167.656
Medtr3g032740.1	827	Unknown Protein (AHRD V1) chr03_pseudomolecule_IMGAG_V3.5 10327799-10326973 E	143.764	82.6716
Medtr1g106730.1	1120	Zinc finger protein (AHRD V1 ***- C0ITH8_CICAR); contains Interpro domain(s) IPR007087 Zinc finger, C2H2-type chr01_pseudomolecule_IMGAG_V3.5 31397489-31398608 F	143.126	33.8879
Medtr5g036580.1	1710	Glycosyltransferase CAZy family GT8 (AHRD V1 **-- B9HMR5_POPTR); contains Interpro domain(s) IPR002495 Glycosyl transferase, family 8 chr05_pseudomolecule_IMGAG_V3.5 15539345-15537636 E	143.112	130.864
Medtr2g035170.1	1595	Disease resistance response protein Pi49 (AHRD V1 **-- P14710); contains Interpro domain(s) IPR000916 Bet v I allergen chr02_pseudomolecule_IMGAG_V3.5 12340488-12342082 F	142.959	101.108
Medtr5g063780.1	657	Nodule-specific cysteine-rich peptide 286 (AHRD V1 **** A7KHD3_MEDTR); contains Interpro domain(s) IPR009810 Late nodulin chr05_pseudomolecule_IMGAG_V3.5 25747488-25748144 E	142.686	125.486
Medtr7g068280.1	3588	HMG1/2-like protein (AHRD V1 *--- P40619); contains Interpro domain(s) IPR000910 High mobility group, HMG1/HMG2 chr07_pseudomolecule_IMGAG_V3.5 17571066-17574653 F	142.054	145.898
Medtr7g083410.1	1479	Glycerophosphodiester phosphodiesterase GDE1 (AHRD V1 *-*- Q74ZH9); contains Interpro domain(s) IPR017946 PLC-like phosphodiesterase, TIM beta/alpha-barrel domain chr07_pseudomolecule_IMGAG_V3.5 24639655-24638177 E	141.689	252.412
Medtr3g016090.1	840	Nodule-specific cysteine-rich peptide 136 (AHRD V1 ***- A7KH98_MEDTR); contains Interpro domain(s) IPR009810 Late nodulin chr03_pseudomolecule_IMGAG_V3.5 4289408-4288569 F	141.444	134.925
Medtr5g061800.1	1384	Nodule-specific cysteine-rich peptide 128 (AHRD V1 *-*- A7KH96_MEDTR); contains Interpro domain(s) IPR009810 Late nodulin chr05_pseudomolecule_IMGAG_V3.5 24884163-24885546 E	140.923	118.428
Medtr2g021130.1	2525	Transmembrane BAX inhibitor motif-containing protein 4 (AHRD V1 ***- B6T5N6_MAIZE); contains Interpro domain(s) IPR006214 Uncharacterised protein family UPF0005 chr02_pseudomolecule_IMGAG_V3.5 7103767-7101243 E	140.794	129.234
Medtr1g075990.1	727	Unknown Protein (AHRD V1); contains Interpro domain(s) IPR006936 Protein of unknown function DUF640 chr01_pseudomolecule_IMGAG_V3.5 19430479-19431205 E	140.785	183.729
Medtr3g105330.1	737	Copper transporter (AHRD V1 **** A9PD84_POPTR); contains Interpro domain(s) IPR007274 Ctr copper transporter chr03_pseudomolecule_IMGAG_V3.5 37090722-37089986 F	140.545	140.414
Medtr7g093530.1	1273	Xyloglucan endotransglucosylase/hydrolase 8 (AHRD V1 **** C0IRI1_MALDO); contains Interpro domain(s) IPR016455 Xyloglucan endotransglucosylase/hydrolase chr07_pseudomolecule_IMGAG_V3.5 29898028-29899300 F	140.412	28.2263
AC235678_12.1	890	Fructose-bisphosphate aldolase (AHRD V1 ***- C6TIW0_SOYBN); contains Interpro domain(s) IPR000741 Fructose-bisphosphate aldolase, class-I AC235678.1 38885-37996 E	140.248	150.87
Medtr4g071150.1	712	Histone H2A (AHRD V1 ***- C6SWA6_SOYBN); contains Interpro domain(s) IPR002119 Histone H2A chr04_pseudomolecule_IMGAG_V3.5 22406578-22407289 E	140.167	163.691
Medtr2g099620.1	3497	Eukaryotic initiation factor 4A (AHRD V1 ***- Q4U474_PENAM); contains Interpro domain(s) IPR011545 DNA/RNA helicase, DEAD/DEAH box type, N-terminal chr02_pseudomolecule_IMGAG_V3.5 31571758-31575254 E	139.941	148.942
Medtr3g020340.1	646	Defensin-like protein 18 (AHRD V1 -**- Q9FZ31); contains Interpro domain(s) IPR008176 Gamma thionin chr03_pseudomolecule_IMGAG_V3.5 5379949-5379304 F	139.463	106.323
Medtr3g083130.1	2067	NAD(P)H-dependent 6'-deoxychalcone synthase (AHRD V1 ***- P26690); contains Interpro domain(s) IPR020471 Aldo/keto reductase subgroup chr03_pseudomolecule_IMGAG_V3.5 26783143-26781077 E	139.309	104.63
Medtr7g100720.1	1439	40S ribosomal protein S23 (AHRD V1 ***- B3TLT8_ELAGV); contains Interpro domain(s) IPR005680 Ribosomal protein S23, eukaryotic/archaeal chr07_pseudomolecule_IMGAG_V3.5 31778590-31777152 F	138.641	145.075
AC233660_8.1	2256	Trans-cinnamate 4-monooxygenase (AHRD V1 **** P37115); contains Interpro domain(s) IPR002401 Cytochrome P450, E-class, group I AC233660.2 37175-34920 F	138.376	20.288
Medtr2g032760.1	354	Unknown Protein (AHRD V1) chr02_pseudomolecule_IMGAG_V3.5 11187920-11187567 F	138.31	121.895
Medtr5g098060.1	2113	Fasciclin-like arabinogalactan protein 2 (AHRD V1 ***- A9XTK7_GOSHI); contains Interpro domain(s) IPR000782 FAS1 domain chr05_pseudomolecule_IMGAG_V3.5 41894513-41896625 E	138.005	158.473
Medtr5g036090.1	7569	Matrix metalloproteinase-14 (AHRD V1 *--- Q95220); contains Interpro domain(s) IPR001818 Peptidase M10A and M12B, matrixin and adamalysin chr05_pseudomolecule_IMGAG_V3.5 15290784-15298352 E	137.861	180.869
Medtr3g099540.1	601	Blue copper protein (AHRD V1 ***- Q41001); contains Interpro domain(s) IPR008972 Cupredoxin chr03_pseudomolecule_IMGAG_V3.5 34691928-34691328 F	137.515	69.839
Medtr7g009070.1	1491	Thioredoxin h2 (AHRD V1 ***- A8HTK3_SOYBN); contains Interpro domain(s) IPR015467 Thioredoxin, core chr07_pseudomolecule_IMGAG_V3.5 1415888-1414398 E	137.398	135.076
Medtr3g070230.1	1836	Unknown Protein (AHRD V1); contains Interpro domain(s) IPR009743 Hs1pro-1, C-terminal chr03_pseudomolecule_IMGAG_V3.5 22153476-22151641 E	137.309	51.2762
Medtr1g080020.1	1268	Calcium-dependent protein kinase (AHRD V1 **** P28582); contains Interpro domain(s) IPR002610 Peptidase S54, rhomboid chr01_pseudomolecule_IMGAG_V3.5 20078590-20077323 E	136.999	356.146
Medtr8g101980.1	3398	60S ribosomal protein L31 (AHRD V1 ***- Q9M573); contains Interpro domain(s) IPR000054 Ribosomal protein L31e chr08_pseudomolecule_IMGAG_V3.5 29615455-29618852 E	136.815	160.991
Medtr4g053440.1	989	Zinc finger A20 and AN1 domain-containing stress-associated protein 3 (AHRD V1 ***- Q9ZNU9); contains Interpro domain(s) IPR000058 Zinc finger, AN1-type chr04_pseudomolecule_IMGAG_V3.5 15873965-15874953 E	136.764	84.0681
Medtr6g012640.1	554	Unknown Protein (AHRD V1) chr06_pseudomolecule_IMGAG_V3.5 3033277-3032724 H	136.499	111.279
Medtr4g130770.1	4545	Signal recognition particle receptor subunit alpha (AHRD V1 *-** Q9DBG7); contains Interpro domain(s) IPR000897 Signal recognition particle, SRP54 subunit, GTPase chr04_pseudomolecule_IMGAG_V3.5 45944238-45948782 E	136.113	154.529
Medtr3g071360.1	884	Unknown Protein (AHRD V1); contains Interpro domain(s) IPR009810 Late nodulin chr03_pseudomolecule_IMGAG_V3.5 22687976-22687093 H	136.093	138.974
Medtr3g092430.1	4786	Unknown Protein (AHRD V1) chr03_pseudomolecule_IMGAG_V3.5 31678529-31683314 E	135.676	65.3825
Medtr3g028010.1	1055	Zinc finger A20 and AN1 domain-containing stress-associated protein 5 (AHRD V1 ***- Q9LHJ8); contains Interpro domain(s) IPR000058 Zinc finger, AN1-type chr03_pseudomolecule_IMGAG_V3.5 8366343-8365289 F	135.54	134.378
Medtr2g069400.1	1237	Unknown Protein (AHRD V1) chr02_pseudomolecule_IMGAG_V3.5 22157151-22158387 F	135.216	85.6721
Medtr3g100100.1	2535	Unknown Protein (AHRD V1); contains Interpro domain(s) IPR011990 Tetratricopeptide-like helical chr03_pseudomolecule_IMGAG_V3.5 35044631-35047165 E	134.671	90.2769
Medtr8g046000.1	2343	Embryonic abundant protein-like protein (Fragment) (AHRD V1 ***- Q45NK2_MEDSA); contains Interpro domain(s) IPR004873 BURP chr08_pseudomolecule_IMGAG_V3.5 12035352-12033010 F	133.953	66.38
Medtr7g102160.1	510	Nodule-specific cysteine-rich peptide 265 (AHRD V1 ***- A7KHC9_MEDTR); contains Interpro domain(s) IPR009810 Late nodulin chr07_pseudomolecule_IMGAG_V3.5 32652945-32653454 F	133.936	112.48
Medtr2g063180.1	982	Nodule-specific cysteine-rich peptide 19 (AHRD V1 ***- A7KH65_MEDTR); contains Interpro domain(s) IPR009810 Late nodulin chr02_pseudomolecule_IMGAG_V3.5 19932258-19931277 E	133.431	101.904
Medtr2g103570.1	3564	Signal peptidase complex catalytic subunit SEC11A (AHRD V1 ***- Q9R0P6); contains Interpro domain(s) IPR001733 Peptidase S26B, eukaryotic signal peptidase chr02_pseudomolecule_IMGAG_V3.5 33686819-33683256 E	132.877	154.739
Medtr1g096140.1	5142	Neutral invertase-like protein (Fragment) (AHRD V1 ***- Q75UP5_IPOBA); contains Interpro domain(s) IPR006937 Plant neutral invertase chr01_pseudomolecule_IMGAG_V3.5 27713397-27708256 E	132.661	135.524
Medtr5g026080.1	903	Nodule-specific cysteine-rich peptide 24 (AHRD V1 ***- A7KH68_MEDTR); contains Interpro domain(s) IPR009810 Late nodulin chr05_pseudomolecule_IMGAG_V3.5 10446487-10447389 E	132.238	112.869
Medtr4g101650.1	4690	Monocopper oxidase-like protein SKU5 (AHRD V1 ***- Q9SU40); contains Interpro domain(s) IPR008972 Cupredoxin chr04_pseudomolecule_IMGAG_V3.5 35154645-35159334 E	131.469	105.605
Medtr1g075410.1	1259	Inhibitor of trypsin and hageman factor (AHRD V1 ***- P19873); contains Interpro domain(s) IPR000864 Proteinase inhibitor I13, potato inhibitor I chr01_pseudomolecule_IMGAG_V3.5 19129529-19130787 E	131.155	29.6229
Medtr7g090420.1	790	Unknown Protein (AHRD V1) chr07_pseudomolecule_IMGAG_V3.5 28318447-28317658 F	131.136	66.9651
Medtr8g056100.1	2300	Delta-8 sphingolipid desaturase (AHRD V1 **** D2KBG3_RIBNI); contains Interpro domain(s) IPR012171 Fatty acid/sphingolipid desaturase chr08_pseudomolecule_IMGAG_V3.5 13261269-13258970 E	130.712	87.5584
Medtr4g112440.1	1240	Eukaryotic translation initiation factor 5A-1/2 (AHRD V1 **** B4FDE1_MAIZE); contains Interpro domain(s) IPR001884 Translation elongation factor, IF5A chr04_pseudomolecule_IMGAG_V3.5 38134728-38135967 E	130.676	159.022
AC231338_15.1	1896	Unknown Protein (AHRD V1) AC231338.1 96614-98509 E	130.419	164.808
Medtr3g088110.1	2418	NAC domain protein (AHRD V1 ***- B2ZGQ4_SOYBN); contains Interpro domain(s) IPR003441 No apical meristem (NAM) protein chr03_pseudomolecule_IMGAG_V3.5 29236679-29239096 E	130.193	45.8741
Medtr4g103790.1	3693	Nucleolar protein (AHRD V1 ***- Q9SGT7_ARATH); contains Interpro domain(s) IPR002687 Pre-mRNA processing ribonucleoprotein, binding region chr04_pseudomolecule_IMGAG_V3.5 35965238-35968930 E	130.176	127.181
Medtr4g100450.1	1188	Ethylene responsive transcription factor 1a (AHRD V1 *-** C0J9I9_9ROSA); contains Interpro domain(s) IPR001471 Pathogenesis-related transcriptional factor and ERF, DNA-binding chr04_pseudomolecule_IMGAG_V3.5 34581379-34582566 E	129.938	127.115
Medtr3g027890.1	4699	Signal peptidase complex subunit 3B (AHRD V1 **** Q53YF3); contains Interpro domain(s) IPR007653 Signal peptidase 22 kDa subunit chr03_pseudomolecule_IMGAG_V3.5 8313525-8318223 F	129.533	129.097
Medtr7g080850.1	385	Nodule-specific cysteine-rich peptide 62 (AHRD V1 ***- A7KH76_MEDTR); contains Interpro domain(s) IPR009810 Late nodulin chr07_pseudomolecule_IMGAG_V3.5 23226122-23225738 F	129.452	105.851
Medtr3g092110.1	3217	6-phosphogluconolactonase (AHRD V1 **** A6MD23_9ORYZ); contains Interpro domain(s) IPR005900 6-phosphogluconolactonase chr03_pseudomolecule_IMGAG_V3.5 31518082-31514866 E	129.223	164.379
Medtr2g062220.1	775	Unknown Protein (AHRD V1) chr02_pseudomolecule_IMGAG_V3.5 19461937-19461163 E	128.974	225.371
Medtr5g012810.1	1785	Aquaporin TIP2-3 (AHRD V1 ***- Q9FGL2); contains Interpro domain(s) IPR012269 Aquaporin chr05_pseudomolecule_IMGAG_V3.5 3671926-3673710 E	128.608	243.066
Medtr2g048900.1	6131	Endoplasmic oxidoreductin-1 (AHRD V1 ***- B6T402_MAIZE); contains Interpro domain(s) IPR007266 Endoplasmic reticulum oxidoreductin 1 chr02_pseudomolecule_IMGAG_V3.5 17080142-17074012 E	128.099	77.3458
Medtr3g064740.1	5682	Glutamate decarboxylase (AHRD V1 **** A8C8H3_SOYBN); contains Interpro domain(s) IPR010107 Glutamate decarboxylase chr03_pseudomolecule_IMGAG_V3.5 20515749-20521430 E	127.721	59.2132
Medtr4g098710.1	2470	Unknown Protein (AHRD V1) chr04_pseudomolecule_IMGAG_V3.5 34248675-34246206 F	127.388	113.433
Medtr1g074840.1	1677	Unknown Protein (AHRD V1) chr01_pseudomolecule_IMGAG_V3.5 18826447-18824771 E	127.008	140.167
Medtr5g087790.1	3291	Ethylene insensitive 3-like protein (Fragment) (AHRD V1 *-*- B5A592_CUCSA); contains Interpro domain(s) IPR006957 Ethylene insensitive 3 chr05_pseudomolecule_IMGAG_V3.5 37070509-37067219 E	126.806	158.575
Medtr3g105950.1	3933	Transmembrane 9 superfamily protein member 4 (AHRD V1 **** B6U4M6_MAIZE); contains Interpro domain(s) IPR004240 Nonaspanin (TM9SF) chr03_pseudomolecule_IMGAG_V3.5 37392530-37388598 E	126.721	118.556
Medtr2g065260.1	2880	Unknown Protein (AHRD V1); contains Interpro domain(s) IPR009810 Late nodulin chr02_pseudomolecule_IMGAG_V3.5 21065328-21068207 E	126.417	117.59
Medtr8g107250.1	2164	Tubulin beta chain (AHRD V1 ***- B9IEC1_POPTR); contains Interpro domain(s) IPR002453 Beta tubulin chr08_pseudomolecule_IMGAG_V3.5 32216620-32218783 E	126.132	168.318
Medtr4g127330.1	2551	Uncharacterized RNA-binding protein C1827.05c (AHRD V1 **-* O74978); contains Interpro domain(s) IPR012677 Nucleotide-binding, alpha-beta plait chr04_pseudomolecule_IMGAG_V3.5 44233516-44236066 H	126.003	91.6482
Medtr7g099040.1	2620	Alcohol dehydrogenase class 3 (AHRD V1 **** B6T6Q8_MAIZE); contains Interpro domain(s) IPR014183 Alcohol dehydrogenase class III/S-(hydroxymethyl)glutathione dehydrogenase chr07_pseudomolecule_IMGAG_V3.5 30879483-30876864 F	125.95	134.863
Medtr1g088480.1	4547	UDP-glucuronic acid decarboxylase 2 (AHRD V1 **** Q1M0P1_POPTO); contains Interpro domain(s) IPR016040 NAD(P)-binding domain chr01_pseudomolecule_IMGAG_V3.5 24030313-24025767 E	125.77	87.9889
Medtr8g023140.1	8679	Alanine aminotransferase 1 (AHRD V1 **** A8IKE1_SOYBN); contains Interpro domain(s) IPR004839 Aminotransferase, class I and II chr08_pseudomolecule_IMGAG_V3.5 5960512-5951834 E	125.655	87.6335
Medtr7g012020.1	3294	O-methyltransferase (Fragment) (AHRD V1 *-** Q94L17_BRANA); contains Interpro domain(s) IPR016461 O-methyltransferase, COMT, eukaryota chr07_pseudomolecule_IMGAG_V3.5 2843241-2839948 E	124.806	80.2211
Medtr4g119860.1	1020	Rapid alkalinization factor (AHRD V1 ***- A7LIT1_LITCN); contains Interpro domain(s) IPR008801 Rapid ALkalinization Factor chr04_pseudomolecule_IMGAG_V3.5 41510861-41511880 E	124.428	84.8528
Medtr1g018760.1	2411	L-asparaginase (AHRD V1 **** Q84L89_SOYBN); contains Interpro domain(s) IPR000246 Peptidase T2, asparaginase 2 chr01_pseudomolecule_IMGAG_V3.5 5637594-5635184 F	124.189	74.8394
Medtr4g082860.1	941	Low-temperature inducible (AHRD V1 ***- B5M1Z4_RHEAU) chr04_pseudomolecule_IMGAG_V3.5 28161444-28162384 F	123.315	111.653
Medtr7g086380.1	2366	2-aminoethanethiol dioxygenase (AHRD V1 ***- Q6PDY2); contains Interpro domain(s) IPR012864 Protein of unknown function DUF1637 chr07_pseudomolecule_IMGAG_V3.5 26181464-26183829 E	123.201	53.1063
Medtr1g107070.1	3334	Peroxidase (Fragment) (AHRD V1 ***- Q9XFI8_SOYBN); contains Interpro domain(s) IPR000823 Plant peroxidase chr01_pseudomolecule_IMGAG_V3.5 31576773-31580106 E	122.905	129.395
AC233576_3.1	451	Ubiquitin (AHRD V1 *-*- Q5XXB7_APLCA); contains Interpro domain(s) IPR019956 Ubiquitin subgroup AC233576.3 6165-5715 E	122.873	84.4062
Medtr4g034030.1	3007	40S ribosomal protein S20-2 (AHRD V1 ***- Q9STY6); contains Interpro domain(s) IPR005729 Ribosomal protein S10, eukaryotic/archaeal chr04_pseudomolecule_IMGAG_V3.5 10585319-10582313 E	122.779	117.085
Medtr2g098000.1	1645	60S ribosomal protein L18a (AHRD V1 ***- D2D962_9ROSI); contains Interpro domain(s) IPR002670 Ribosomal protein L18ae chr02_pseudomolecule_IMGAG_V3.5 30617240-30618884 E	122.707	130.347
Medtr3g049400.1	5582	Glucose-6-phosphate/phosphate-translocator (AHRD V1 ***- O64910_PEA); contains Interpro domain(s) IPR004696 Tpt phosphate/phosphoenolpyruvate translocator chr03_pseudomolecule_IMGAG_V3.5 15023493-15029074 E	122.468	163.458
Medtr4g085540.1	6677	Poly(A)-binding protein (AHRD V1 **** Q9M549_CUCSA); contains Interpro domain(s) IPR006515 Polyadenylate binding protein, human types 1, 2, 3, 4 chr04_pseudomolecule_IMGAG_V3.5 29258940-29265616 E	122.117	175
Medtr4g085580.1	1937	40S ribosomal protein S16-1 (AHRD V1 ***- Q9SK22); contains Interpro domain(s) IPR000754 Ribosomal protein S9 chr04_pseudomolecule_IMGAG_V3.5 29290784-29288848 H	122.086	133.134
Medtr7g079990.1	2178	Unknown Protein (AHRD V1) chr07_pseudomolecule_IMGAG_V3.5 22634952-22637129 H	121.771	131.307
Medtr4g026930.1	2379	Nodule-specific cysteine-rich peptide 324 (AHRD V1 ***- A7KHF4_MEDTR); contains Interpro domain(s) IPR009810 Late nodulin chr04_pseudomolecule_IMGAG_V3.5 8042779-8040401 E	120.811	103.606
Medtr2g094180.1	4123	Protein disulfide isomerase L-2 (AHRD V1 **** B1Q2X5_SOYBN); contains Interpro domain(s) IPR005792 Protein disulphide isomerase chr02_pseudomolecule_IMGAG_V3.5 29166204-29162082 E	120.535	142.871
Medtr7g078220.1	1924	Unknown Protein (AHRD V1); contains Interpro domain(s) IPR018181 Heat shock protein 70, conserved site chr07_pseudomolecule_IMGAG_V3.5 21831381-21829458 F	120.472	96.2641
Medtr4g068550.1	2106	Allene oxide synthase, chloroplastic (AHRD V1 **** P48417); contains Interpro domain(s) IPR001128 Cytochrome P450 chr04_pseudomolecule_IMGAG_V3.5 21628018-21625913 E	120.408	120.384
Medtr2g064470.1	5574	NAC domain protein (AHRD V1 ***- B2ZGS0_SOYBN); contains Interpro domain(s) IPR003441 No apical meristem (NAM) protein chr02_pseudomolecule_IMGAG_V3.5 20611013-20616586 F	120.243	124.696
Medtr5g098170.1	3780	Caffeic acid 3-O-methyltransferase (AHRD V1 **** A9P830_POPTR); contains Interpro domain(s) IPR016461 O-methyltransferase, COMT, eukaryota chr05_pseudomolecule_IMGAG_V3.5 41960321-41964100 E	120.061	75.0155
Medtr1g087320.1	3985	Transmembrane protein 205 (AHRD V1 ***- Q6GPW4) chr01_pseudomolecule_IMGAG_V3.5 23490133-23494117 F	119.817	89.7898
Medtr4g124850.1	1063	Unknown Protein (AHRD V1) chr04_pseudomolecule_IMGAG_V3.5 43660054-43661116 F	119.756	244.624
Medtr3g030040.1	8934	Cellulose synthase (AHRD V1 ***- B2LWM0_9ROSI); contains Interpro domain(s) IPR001841 Zinc finger, RING-type chr03_pseudomolecule_IMGAG_V3.5 8908270-8917203 E	119.591	100.751
Medtr3g055450.1	2530	N22 (Fragment) (AHRD V1 *-*- Q2YHD4_MEDTR) chr03_pseudomolecule_IMGAG_V3.5 17273800-17271271 E	119.452	108.908
Medtr4g038660.1	3650	Cellular nucleic acid-binding protein (AHRD V1 *--* Q3T0Q6); contains Interpro domain(s) IPR013242 Retroviral aspartyl protease chr04_pseudomolecule_IMGAG_V3.5 12147439-12151088 E	119.444	117.634
Medtr5g082180.1	2993	60S acidic ribosomal protein p0 (AHRD V1 ***- A6N1T9_ORYSI); contains Interpro domain(s) IPR001790 Ribosomal protein L10 chr05_pseudomolecule_IMGAG_V3.5 34289606-34286614 F	119.276	174.045
Medtr1g075500.1	588	Nodule-specific cysteine-rich peptide 146 (AHRD V1 ***- A7KHA3_MEDTR); contains Interpro domain(s) IPR009810 Late nodulin chr01_pseudomolecule_IMGAG_V3.5 19169472-19170059 E	118.815	88.9121
Medtr3g092970.1	2308	Nascent polypeptide-associated complex subunit alpha (AHRD V1 ***- C9SC59_VERA1); contains Interpro domain(s) IPR002715 Nascent polypeptide-associated complex NAC chr03_pseudomolecule_IMGAG_V3.5 31950083-31952390 E	118.474	139.661
Medtr3g031320.1	651	Unknown Protein (AHRD V1); contains Interpro domain(s) IPR009810 Late nodulin chr03_pseudomolecule_IMGAG_V3.5 9554525-9553875 E	118.271	77.2738
Medtr2g015470.1	1917	cDNA clone J023134O11 full insert sequence (AHRD V1 ***- B7EL40_ORYSJ); contains Interpro domain(s) IPR004853 Protein of unknown function DUF250 chr02_pseudomolecule_IMGAG_V3.5 4843204-4841288 E	118.014	101.95
Medtr2g076010.1	2424	Pathogen-related protein (AHRD V1 ***- P16273) chr02_pseudomolecule_IMGAG_V3.5 23310218-23307795 E	117.839	148.82
Medtr3g073180.1	3559	Nitrate reductase (Fragment) (AHRD V1 **** Q9SYR0_SOYBN); contains Interpro domain(s) IPR012137 Nitrate reductase NADH dependant chr03_pseudomolecule_IMGAG_V3.5 23803048-23799490 E	117.77	48.7796
AC233082_20.1	345	Unknown Protein (AHRD V1) AC233082.8 67471-67127 E	117.612	50.7863
Medtr6g088030.1	511	5'-methylthioadenosine/S-adenosylhomocysteine nucleosidase (AHRD V1 **-- A1STE7); contains Interpro domain(s) IPR018017 Nucleoside phosphorylase, family 1 chr06_pseudomolecule_IMGAG_V3.5 20976086-20975576 F	117.441	77.0705
Medtr1g039440.1	813	Nodule-specific cysteine-rich peptide 324 (AHRD V1 ***- A7KHF4_MEDTR); contains Interpro domain(s) IPR009810 Late nodulin chr01_pseudomolecule_IMGAG_V3.5 10636737-10637549 H	117.261	92.5858
Medtr6g012780.1	3264	AT3g29075/MXE2_1 (Fragment) (AHRD V1 *-*- Q8L7V6_ARATH) chr06_pseudomolecule_IMGAG_V3.5 3131444-3128181 E	117.139	123.742
Medtr2g099010.1	3960	Salt-tolerance protein (AHRD V1 ***- Q308N9_SOYBN); contains Interpro domain(s) IPR000315 Zinc finger, B-box chr02_pseudomolecule_IMGAG_V3.5 31159903-31155944 E	116.791	136.289
Medtr3g101420.1	1261	Gibberellin receptor GID1 (AHRD V1 **-- Q6L545) chr03_pseudomolecule_IMGAG_V3.5 35744995-35743735 F	116.212	69.6071
Medtr7g099960.1	1925	Histone H2B (AHRD V1 ***- B7FH68_MEDTR); contains Interpro domain(s) IPR000558 Histone H2B chr07_pseudomolecule_IMGAG_V3.5 31369489-31367565 E	115.657	112.988
Medtr5g009260.1	1134	Unknown Protein (AHRD V1) chr05_pseudomolecule_IMGAG_V3.5 1934781-1935914 E	115.583	99.579
Medtr2g027300.1	4472	Farnesyl pyrophosphate synthase (AHRD V1 ***- D3K2X4_MEDSA); contains Interpro domain(s) IPR008949 Terpenoid synthase chr02_pseudomolecule_IMGAG_V3.5 8852715-8857186 E	115.514	123.153
Medtr5g051050.1	4251	TO54-2 (Fragment) (AHRD V1 *-*- Q3LVL5_TAROF) chr05_pseudomolecule_IMGAG_V3.5 21171983-21176233 E	115.493	54.9254
Medtr4g097170.1	13415	Histone H3 (AHRD V1 *-*- A5BX39_VITVI); contains Interpro domain(s) IPR000164 Histone H3 chr04_pseudomolecule_IMGAG_V3.5 33515608-33529022 E	115.434	135.456
Medtr4g070400.1	2995	Protein RER1B (AHRD V1 ***- O48671); contains Interpro domain(s) IPR004932 Retrieval of early ER protein Rer1 chr04_pseudomolecule_IMGAG_V3.5 22105214-22102220 E	115.249	125.874
Medtr5g030620.1	7216	Phosphoenolpyruvate carboxykinase (Fragment) (AHRD V1 **** B8ZV84_SETVI); contains Interpro domain(s) IPR001272 Phosphoenolpyruvate carboxykinase, ATP-utilising chr05_pseudomolecule_IMGAG_V3.5 12644605-12637390 E	115.071	62.7216
Medtr2g083280.1	481	Nodule-specific cysteine-rich peptide 65 (AHRD V1 ***- A7KH77_MEDTR); contains Interpro domain(s) IPR009810 Late nodulin chr02_pseudomolecule_IMGAG_V3.5 25321700-25321220 E	114.892	105.166
Medtr4g070080.2	1064	Glycine-rich RNA-binding protein (AHRD V1 ***- Q9SWA8_SOYBN); contains Interpro domain(s) IPR015465 RNA recognition motif, glycine rich protein chr04_pseudomolecule_IMGAG_V3.5 21953458-21954521 E	114.728	110.326
Medtr5g017650.1	1694	Unknown Protein (AHRD V1); contains Interpro domain(s) IPR006461 Protein of unknown function Cys-rich chr05_pseudomolecule_IMGAG_V3.5 6237996-6239689 E	114.702	91.6426
Medtr5g036360.1	4154	Matrix metalloproteinase (AHRD V1 *-*- B6CAM2_SOYBN); contains Interpro domain(s) IPR001818 Peptidase M10A and M12B, matrixin and adamalysin chr05_pseudomolecule_IMGAG_V3.5 15409784-15413937 E	114.069	58.5314
Medtr7g090590.1	1439	Gibberellin induced protein (Fragment) (AHRD V1 *--- A9XNT3_9MYRT); contains Interpro domain(s) IPR003854 Gibberellin regulated protein chr07_pseudomolecule_IMGAG_V3.5 28394363-28392925 E	114.044	114.198
Medtr5g019010.1	2769	Cytochrome P450 (AHRD V1 ***- Q9AVQ2_SOLTU); contains Interpro domain(s) IPR002401 Cytochrome P450, E-class, group I chr05_pseudomolecule_IMGAG_V3.5 6895008-6897776 E	113.767	15.9273
Medtr3g094860.1	2457	60S ribosomal protein L6 (AHRD V1 ***- Q9M3Z0_CICAR); contains Interpro domain(s) IPR000915 Ribosomal protein L6E chr03_pseudomolecule_IMGAG_V3.5 32509509-32511965 E	113.692	138.726
Medtr7g005280.1	1693	NAC domain protein (AHRD V1 ***- B2ZGQ7_SOYBN); contains Interpro domain(s) IPR003441 No apical meristem (NAM) protein chr07_pseudomolecule_IMGAG_V3.5 231205-232897 F	113.68	109.739
Medtr5g024730.1	1218	Ring finger protein (AHRD V1 *-*- B6UAG1_MAIZE); contains Interpro domain(s) IPR001841 Zinc finger, RING-type chr05_pseudomolecule_IMGAG_V3.5 9683260-9684477 F	113.373	93.2268
Medtr5g023780.1	383	Nodule-specific cysteine-rich peptide 147 (AHRD V1 ***- A7KHA4_MEDTR); contains Interpro domain(s) IPR009810 Late nodulin chr05_pseudomolecule_IMGAG_V3.5 9207217-9207599 F	113.238	113.495
Medtr5g070410.1	556	Nodule-specific cysteine-rich peptide 90 (AHRD V1 ***- A7KH84_MEDTR); contains Interpro domain(s) IPR009810 Late nodulin chr05_pseudomolecule_IMGAG_V3.5 28840651-28840096 E	113.153	113.473
Medtr8g075320.1	2598	Proteasome subunit alpha type (AHRD V1 ***- Q38HT8_SOLTU); contains Interpro domain(s) IPR001353 Proteasome, subunit alpha/beta chr08_pseudomolecule_IMGAG_V3.5 20308725-20306128 F	112.955	115.059
Medtr5g080400.1	2442	Leghemoglobin (AHRD V1 ***- Q42928_MEDSA); contains Interpro domain(s) IPR001032 Leghaemoglobin chr05_pseudomolecule_IMGAG_V3.5 33411026-33408585 E	112.895	76.9162
Medtr5g034130.1	9384	ADP-ribosylation factor (AHRD V1 *-*- Q76ME3_WHEAT); contains Interpro domain(s) IPR006688 ADP-ribosylation factor chr05_pseudomolecule_IMGAG_V3.5 14333385-14342768 E	112.328	124.519
Medtr1g045550.1	2853	Ammonium transporter 1 member 1 (AHRD V1 **** P54144); contains Interpro domain(s) IPR001905 Ammonium transporter chr01_pseudomolecule_IMGAG_V3.5 13571508-13568656 E	112.079	66.6452
Medtr8g069320.1	4473	Unknown Protein (AHRD V1) chr08_pseudomolecule_IMGAG_V3.5 17970601-17966129 E	111.769	29.9639
Medtr4g071520.1	6936	Squalene synthase (AHRD V1 ***- O22107_SOYBN); contains Interpro domain(s) IPR006449 Farnesyl-diphosphate farnesyltransferase chr04_pseudomolecule_IMGAG_V3.5 22612133-22619068 E	111.326	107.915
Medtr7g083560.1	3017	Translocon-associated protein subunit beta (AHRD V1 ***- P23438); contains Interpro domain(s) IPR008856 Translocon-associated beta chr07_pseudomolecule_IMGAG_V3.5 24706524-24709540 E	111.101	126.074
Medtr3g118110.1	1562	Mago nashi-like protein 1 (AHRD V1 ***- A5H9J1_9SOLA); contains Interpro domain(s) IPR004023 Mago nashi protein chr03_pseudomolecule_IMGAG_V3.5 43034937-43036498 E	111.098	131.004
Medtr8g022440.1	750	Unknown Protein (AHRD V1); contains Interpro domain(s) IPR003676 Auxin responsive SAUR protein chr08_pseudomolecule_IMGAG_V3.5 5624528-5623779 E	111.084	65.127
Medtr3g077870.1	3593	Unknown Protein (AHRD V1); contains Interpro domain(s) IPR011009 Protein kinase-like chr03_pseudomolecule_IMGAG_V3.5 24823238-24826830 F	110.851	15.7285
AC146721_1015.1	1043	BZIP transcription factor bZIP73A (AHRD V1 ***- Q0GPH3_SOYBN); contains Interpro domain(s) IPR011616 bZIP transcription factor, bZIP-1 AC146721.7 56455-55413 F	110.697	242.625
Medtr8g091390.1	3290	L-ascorbate oxidase (AHRD V1 ***- P24792); contains Interpro domain(s) IPR017760 L-ascorbate oxidase, plants chr08_pseudomolecule_IMGAG_V3.5 25697339-25700628 F	110.211	51.4611
Medtr5g017450.1	2389	Unknown Protein (AHRD V1); contains Interpro domain(s) IPR012881 Protein of unknown function DUF1685 chr05_pseudomolecule_IMGAG_V3.5 6112383-6114771 E	109.821	130.602
Medtr4g012800.1	2279	Unknown Protein (AHRD V1); contains Interpro domain(s) IPR015157 Translation machinery associated TMA7 chr04_pseudomolecule_IMGAG_V3.5 2623916-2626194 E	109.463	89.9666
Medtr5g029910.1	2030	TPR domain protein (Fragment) (AHRD V1 *-*- Q1HEA3_MUSAC); contains Interpro domain(s) IPR011990 Tetratricopeptide-like helical chr05_pseudomolecule_IMGAG_V3.5 12337550-12335521 E	109.379	66.1439
Medtr8g076150.1	1623	V-type proton ATPase 16 kDa proteolipid subunit c1/c3/c5 (AHRD V1 **** P59227); contains Interpro domain(s) IPR011555 ATPase, V0 complex, proteolipid subunit C, eukaryotic chr08_pseudomolecule_IMGAG_V3.5 20711580-20713202 F	109.304	106.523
Medtr7g080980.1	1405	AT-hook DNA-binding protein (AHRD V1 *-** A1DR80_CATRO); contains Interpro domain(s) IPR014476 Predicted AT-hook DNA-binding chr07_pseudomolecule_IMGAG_V3.5 23305542-23304138 E	109.212	132.613
Medtr5g051130.1	7287	TO54-2 (Fragment) (AHRD V1 *-*- Q3LVL5_TAROF) chr05_pseudomolecule_IMGAG_V3.5 21206224-21213510 E	109.195	41.7719
Medtr2g030450.1	2432	SNW domain-containing protein 1 (AHRD V1 *--- Q1JQE0); contains Interpro domain(s) IPR017862 SKI-interacting protein, SKIP chr02_pseudomolecule_IMGAG_V3.5 10336369-10333938 E	109.119	134.446
Medtr8g106790.1	7122	Guanine nucleotide-binding protein subunit beta-like protein (AHRD V1 **** O24076); contains Interpro domain(s) IPR020472 G-protein beta WD-40 repeat, region chr08_pseudomolecule_IMGAG_V3.5 31975542-31982663 E	108.661	147.321
Medtr1g088230.1	1159	Indole-3-acetic acid-induced protein ARG2 (AHRD V1 ***- P32292); contains Interpro domain(s) IPR004926 Late embryogenesis abundant protein 3 chr01_pseudomolecule_IMGAG_V3.5 23903398-23904556 E	108.483	38.8101
Medtr5g024880.1	3353	3-hydroxy-3-methylglutaryl coenzyme A reductase 3 (AHRD V1 ***- A9YVC3_MEDTR); contains Interpro domain(s) IPR004554 Hydroxymethylglutaryl-CoA reductase, class I, catalytic chr05_pseudomolecule_IMGAG_V3.5 9788512-9791864 E	108.392	119.365
Medtr3g084820.1	3549	Nodule-specific cysteine-rich peptide 88 (AHRD V1 *-*- A7KH83_MEDTR); contains Interpro domain(s) IPR009810 Late nodulin chr03_pseudomolecule_IMGAG_V3.5 27588953-27592501 E	108.233	86.029
Medtr1g102190.1	2808	Somatic embryogenesis receptor kinase 1 (AHRD V1 ***- Q94AG2); contains Interpro domain(s) IPR002290 Serine/threonine protein kinase chr01_pseudomolecule_IMGAG_V3.5 30371938-30369131 E	107.931	147.679
Medtr7g081660.1	5507	Transcription factor (AHRD V1 *-*- O04237_VICFA); contains Interpro domain(s) IPR006861 Hyaluronan/mRNA binding protein chr07_pseudomolecule_IMGAG_V3.5 23618932-23624438 E	107.855	132.577
Medtr7g082570.1	2819	Unknown Protein (AHRD V1); contains Interpro domain(s) IPR011697 Peptidase C26 chr07_pseudomolecule_IMGAG_V3.5 24161597-24158779 E	107.606	26.6192
Medtr2g071790.1	817	Unknown Protein (AHRD V1) chr02_pseudomolecule_IMGAG_V3.5 22489094-22488278 H	107.602	140.898
Medtr6g086120.1	4086	Extensin-like protein (AHRD V1 *--- Q9LHF1_ARATH) chr06_pseudomolecule_IMGAG_V3.5 20035819-20031734 E	107.54	77.5115
Medtr6g090130.1	5457	6-phosphofructokinase 2 (AHRD V1 **** B6SWS5_MAIZE); contains Interpro domain(s) IPR012004 Pyrophosphate-dependent phosphofructokinase TP0108 chr06_pseudomolecule_IMGAG_V3.5 22000153-22005609 E	107.418	80.0155
Medtr1g012520.1	3935	Ein3-binding f-box protein 3 (AHRD V1 **** B9HA53_POPTR); contains Interpro domain(s) IPR006553 Leucine-rich repeat, cysteine-containing subtype chr01_pseudomolecule_IMGAG_V3.5 2945275-2949209 E	107.164	99.7738
Medtr3g089970.1	7366	Alcohol dehydrogenase (AHRD V1 *-** Q684J9_LOTJA); contains Interpro domain(s) IPR002085 Alcohol dehydrogenase superfamily, zinc-containing chr03_pseudomolecule_IMGAG_V3.5 30358701-30366066 E	107.133	14.3952
Medtr8g077590.1	1899	Glucosyltransferase-6 (Fragment) (AHRD V1 **** Q8S9A3_PHAAN); contains Interpro domain(s) IPR002213 UDP-glucuronosyl/UDP-glucosyltransferase chr08_pseudomolecule_IMGAG_V3.5 21507632-21505734 E	106.856	96.6395
Medtr1g066390.1	3270	Ubiquitin (AHRD V1 ***- Q40164_SOLLC); contains Interpro domain(s) IPR019956 Ubiquitin subgroup chr01_pseudomolecule_IMGAG_V3.5 16701997-16705266 E	106.511	38.1271
Medtr4g086020.1	2938	Ferredoxin-nitrite reductase (AHRD V1 ***- Q9FY16_LOTJA); contains Interpro domain(s) IPR006067 Nitrite and sulphite reductase 4Fe-4S region chr04_pseudomolecule_IMGAG_V3.5 29485452-29488389 E	106.466	123.749
Medtr8g074010.1	1680	Phosphoserine aminotransferase (AHRD V1 **** Q1EBU1_ARATH); contains Interpro domain(s) IPR003248 Phosphoserine aminotransferase chr08_pseudomolecule_IMGAG_V3.5 19763568-19765247 E	106.333	117.1
Medtr7g037690.1	695	Nodule-specific cysteine-rich peptide 129 (AHRD V1 ***- A7KH97_MEDTR); contains Interpro domain(s) IPR009810 Late nodulin chr07_pseudomolecule_IMGAG_V3.5 10815585-10814891 E	106.316	93.3397
Medtr5g033920.1	5059	ATP-citrate synthase (AHRD V1 **** Q91V92); contains Interpro domain(s) IPR016102 Succinyl-CoA synthetase-like chr05_pseudomolecule_IMGAG_V3.5 14235689-14230631 E	106.019	99.9484
Medtr2g008910.1	568	Nodule-specific cysteine-rich peptide 331 (AHRD V1 ***- A7KHG1_MEDTR); contains Interpro domain(s) IPR009810 Late nodulin chr02_pseudomolecule_IMGAG_V3.5 1793003-1792436 E	105.959	100.957
Medtr5g014050.1	367	Nodule-specific cysteine-rich peptide 338 (AHRD V1 ***- A7KHG8_MEDTR); contains Interpro domain(s) IPR009810 Late nodulin chr05_pseudomolecule_IMGAG_V3.5 4390676-4391042 E	105.8	87.3621
Medtr4g098450.1	1235	AT-hook DNA-binding protein (Fragment) (AHRD V1 ***- A1DR79_CATRO); contains Interpro domain(s) IPR014476 Predicted AT-hook DNA-binding chr04_pseudomolecule_IMGAG_V3.5 34089314-34090548 E	105.486	140.892
Medtr8g092040.1	4086	Unknown Protein (AHRD V1) chr08_pseudomolecule_IMGAG_V3.5 25996320-26000405 F	105.46	113.049
Medtr4g031900.1	423	Nodule-specific cysteine-rich peptide 147 (AHRD V1 ***- A7KHA4_MEDTR); contains Interpro domain(s) IPR009810 Late nodulin chr04_pseudomolecule_IMGAG_V3.5 9651065-9650643 F	105.441	97.2308
Medtr7g083930.1	832	Unknown Protein (AHRD V1) chr07_pseudomolecule_IMGAG_V3.5 24894641-24895472 E	105.068	146.906
Medtr4g063310.1	815	Unknown Protein (AHRD V1) chr04_pseudomolecule_IMGAG_V3.5 19820473-19819659 E	104.773	102.462
Medtr7g101130.1	1813	Unknown Protein (AHRD V1) chr07_pseudomolecule_IMGAG_V3.5 32002254-32004066 F	104.756	89.9637
Medtr1g017990.1	1346	Unknown Protein (AHRD V1) chr01_pseudomolecule_IMGAG_V3.5 5257052-5258397 E	104.721	48.1722
Medtr4g128770.1	1295	Cysteine-rich secretory protein LCCL domain-containing 2 (AHRD V1 ***- Q9H0B8); contains Interpro domain(s) IPR002413 Ves allergen chr04_pseudomolecule_IMGAG_V3.5 45067736-45066442 F	104.622	107.413
Medtr8g023100.1	1248	Unknown Protein (AHRD V1) chr08_pseudomolecule_IMGAG_V3.5 5932059-5930812 E	104.574	118.059
Medtr8g107310.1	1417	Eukaryotic translation initiation factor 3 subunit 4 (AHRD V1 **** B4FBV8_MAIZE); contains Interpro domain(s) IPR017334 Translation initiation factor 3, RNA-binding subunit chr08_pseudomolecule_IMGAG_V3.5 32237221-32238637 E	104.475	149.394
Medtr4g063080.1	2572	Mitochondrial ATP synthase subunit (Fragment) (AHRD V1 ***- D2K756_AEGCR) chr04_pseudomolecule_IMGAG_V3.5 19719372-19721943 E	104.403	104.301
Medtr8g023060.1	1167	Unknown Protein (AHRD V1); contains Interpro domain(s) IPR007612 Protein of unknown function DUF567 chr08_pseudomolecule_IMGAG_V3.5 5902319-5901153 E	104.22	102.079
Medtr7g111240.1	1562	Rhicadhesin receptor (AHRD V1 ***- Q9S8P4); contains Interpro domain(s) IPR019780 Germin, manganese binding site chr07_pseudomolecule_IMGAG_V3.5 35657686-35656125 F	103.972	52.921
Medtr7g092700.1	915	Unknown Protein (AHRD V1); contains Interpro domain(s) IPR004895 Prenylated rab acceptor PRA1 chr07_pseudomolecule_IMGAG_V3.5 29479579-29480493 E	103.972	33.8631
Medtr1g021150.1	4113	Ubiquitin carrier protein (AHRD V1 **** C6T2F1_SOYBN); contains Interpro domain(s) IPR000608 Ubiquitin-conjugating enzyme, E2 chr01_pseudomolecule_IMGAG_V3.5 6414872-6410760 E	103.934	110.429
Medtr5g071880.1	691	Nodule-specific cysteine-rich peptide 321 (AHRD V1 ***- A7KHF1_MEDTR); contains Interpro domain(s) IPR009810 Late nodulin chr05_pseudomolecule_IMGAG_V3.5 29580599-29581289 F	103.926	86.6289
Medtr2g034090.1	5710	ATP citrate lyase a-subunit (AHRD V1 **** Q93YH4_LUPAL); contains Interpro domain(s) IPR017866 Succinyl-CoA synthetase, beta subunit, conserved site IPR017440 ATP-citrate lyase/succinyl-CoA ligase, active site IPR005810 Succinyl-CoA ligase, alpha subunit chr02_pseudomolecule_IMGAG_V3.5 11835355-11829646 E	103.591	87.0711
Medtr1g042940.1	2984	Spliceosome-associated protein (Fragment) (AHRD V1 *-*- D0UP76_9ACAR); contains Interpro domain(s) IPR009810 Late nodulin chr01_pseudomolecule_IMGAG_V3.5 12360617-12357634 H	103.509	90.7146
Medtr2g097620.1	2060	RING finger protein 13 (AHRD V1 *-*- Q90972); contains Interpro domain(s) IPR001841 Zinc finger, RING-type chr02_pseudomolecule_IMGAG_V3.5 30447167-30445108 E	103.451	57.6032
Medtr7g053120.1	2782	40S ribosomal protein S6 (AHRD V1 ***- B6T1H0_MAIZE); contains Interpro domain(s) IPR014401 Ribosomal protein S6, eukaryotic chr07_pseudomolecule_IMGAG_V3.5 13975327-13978108 E	103.102	115.339
Medtr4g093830.1	1407	RING-H2 finger protein ATL1O (AHRD V1 *-*- Q8LFY8); contains Interpro domain(s) IPR018957 Zinc finger, C3HC4 RING-type chr04_pseudomolecule_IMGAG_V3.5 32326038-32327444 E	103.083	67.2996
Medtr5g082830.1	3179	Zinc finger CCCH domain-containing protein 29 (AHRD V1 ***- Q9XEE6); contains Interpro domain(s) IPR000571 Zinc finger, CCCH-type chr05_pseudomolecule_IMGAG_V3.5 34630694-34633872 E	102.975	95.814
Medtr7g072510.1	2791	Peroxidase (Fragment) (AHRD V1 **** Q8VWP7_BETVU); contains Interpro domain(s) IPR000823 Plant peroxidase chr07_pseudomolecule_IMGAG_V3.5 19196873-19199663 E	102.781	64.1573
Medtr3g071740.1	1386	Abscisic acid receptor PYL6 (AHRD V1 **** Q8S8E3); contains Interpro domain(s) IPR019587 Polyketide cyclase/dehydrase chr03_pseudomolecule_IMGAG_V3.5 22886844-22885459 F	102.241	126.517
Medtr3g069420.1	2803	Peptide transporter PTR3-B (AHRD V1 **** Q9FNL8); contains Interpro domain(s) IPR000109 TGF-beta receptor, type I/II extracellular region chr03_pseudomolecule_IMGAG_V3.5 21739028-21736226 E	102.162	121.443
Medtr3g105860.1	908	Unknown Protein (AHRD V1); contains Interpro domain(s) IPR001199 Cytochrome b5 chr03_pseudomolecule_IMGAG_V3.5 37358838-37359745 F	102.147	115.098
Medtr4g071120.1	828	CM0216.450.nc protein (AHRD V1 ***- B0BL92_LOTJA) chr04_pseudomolecule_IMGAG_V3.5 22377702-22376875 F	102.079	80.7255
Medtr5g088220.1	2910	Heterogeneous nuclear ribonucleoprotein D0 (AHRD V1 *-*- Q60668); contains Interpro domain(s) IPR012677 Nucleotide-binding, alpha-beta plait chr05_pseudomolecule_IMGAG_V3.5 37214603-37211694 E	102.051	126.054
AC235488_11.1	2717	40S ribosomal protein SA (AHRD V1 ***- B6SSF3_MAIZE); contains Interpro domain(s) IPR005707 Ribosomal protein S2, eukaryotic/archaeal AC235488.1 35912-38628 E	101.997	130.28
Medtr1g074930.1	3885	Inorganic phosphate transporter 1-4 (AHRD V1 **** Q96303); contains Interpro domain(s) IPR004738 Phosphate permease chr01_pseudomolecule_IMGAG_V3.5 18861255-18865139 E	101.907	115.655
Medtr7g009730.1	4013	WRKY transcription factor 73 (AHRD V1 *-*- Q6IEK8_ORYSI); contains Interpro domain(s) IPR003657 DNA-binding WRKY chr07_pseudomolecule_IMGAG_V3.5 1692074-1696086 E	101.831	134.277
Medtr1g023590.1	3701	60S ribosomal protein L13a (AHRD V1 ***- Q6RH10_CAPAN); contains Interpro domain(s) IPR005755 Ribosomal protein L13, eukaryotic/archaeal chr01_pseudomolecule_IMGAG_V3.5 7316108-7319808 E	101.803	139.581
Medtr7g114870.1	2430	Protein IQ-DOMAIN 31 (AHRD V1 *--- Q8L4D8); contains Interpro domain(s) IPR000048 IQ calmodulin-binding region chr07_pseudomolecule_IMGAG_V3.5 37380897-37378468 E	101.716	124.326
Medtr2g018680.1	2237	60S ribosomal protein L38 (AHRD V1 ***- B4FHI7_MAIZE); contains Interpro domain(s) IPR002675 Ribosomal protein L38e chr02_pseudomolecule_IMGAG_V3.5 5786863-5784627 F	101.536	93.1368
Medtr3g083760.1	2016	Non-specific lipid-transfer protein-like protein At5g64080 (AHRD V1 *-*- Q8VYI9); contains Interpro domain(s) IPR003612 Plant lipid transfer protein/seed storage/trypsin-alpha amylase inhibitor chr03_pseudomolecule_IMGAG_V3.5 27066916-27064901 E	101.491	92.8381
Medtr5g094230.1	6632	Glycerophosphodiesterase-like (Fragment) (AHRD V1 *-*- Q570A8_ARATH); contains Interpro domain(s) IPR017946 PLC-like phosphodiesterase, TIM beta/alpha-barrel domain chr05_pseudomolecule_IMGAG_V3.5 40117591-40124222 E	101.269	68.1511
Medtr5g043970.1	2617	UDP-D-glucose dehydrogenase (AHRD V1 **** D2WK24_GOSHI); contains Interpro domain(s) IPR014028 UDP-glucose/GDP-mannose dehydrogenase, dimerisation and substrate-binding chr05_pseudomolecule_IMGAG_V3.5 18912773-18910157 E	101.15	55.7011
Medtr8g036880.1	4627	ADP,ATP carrier protein 2, mitochondrial (AHRD V1 **** P40941); contains Interpro domain(s) IPR002113 Adenine nucleotide translocator 1 chr08_pseudomolecule_IMGAG_V3.5 8439422-8434796 E	101.061	127.877
Medtr3g070210.1	2527	Aquaporin protein PIP11 (AHRD V1 ***- Q946J9_MEDTR); contains Interpro domain(s) IPR012269 Aquaporin chr03_pseudomolecule_IMGAG_V3.5 22140468-22137942 E	100.692	147.374
Medtr8g093840.1	2227	ABC transporter G family member 5 (AHRD V1 ***- Q9SIT6); contains Interpro domain(s) IPR013525 ABC-2 type transporter chr08_pseudomolecule_IMGAG_V3.5 27001189-27003415 E	100.558	73.0409
Medtr8g093560.1	3052	Cysteine desulfurase (AHRD V1 *-*- Q7UAH4); contains Interpro domain(s) IPR000192 Aminotransferase, class V/Cysteine desulfurase chr08_pseudomolecule_IMGAG_V3.5 26847123-26850174 E	100.406	5.43047
Medtr3g089040.1	3687	Proteasome subunit beta type (AHRD V1 ***- C6TLJ9_SOYBN); contains Interpro domain(s) IPR000243 Peptidase T1A, proteasome beta-subunit chr03_pseudomolecule_IMGAG_V3.5 29761621-29765307 E	100.264	111.703
Medtr5g041700.1	2176	Expansin (Fragment) (AHRD V1 ***- A5JUM3_PYRPY); contains Interpro domain(s) IPR002963 Expansin chr05_pseudomolecule_IMGAG_V3.5 17886521-17884346 F	100.158	148.104
Medtr4g093600.1	2069	Uncharacterized isochorismatase family protein pncA (AHRD V1 *-*- O32091); contains Interpro domain(s) IPR000868 Isochorismatase-like chr04_pseudomolecule_IMGAG_V3.5 32221310-32219242 E	99.5963	113.604
Medtr7g076530.1	1472	40S ribosomal protein S21-2 (AHRD V1 ***- Q3E902); contains Interpro domain(s) IPR001931 Ribosomal protein S21e chr07_pseudomolecule_IMGAG_V3.5 21001375-21002846 F	99.4358	104.593
Medtr7g101680.1	1626	Phenylalanine ammonia-lyase (AHRD V1 **** Q1AJZ5_TRIPR); contains Interpro domain(s) IPR005922 Phenylalanine ammonia-lyase chr07_pseudomolecule_IMGAG_V3.5 32387318-32388943 E	99.2178	62.3227
Medtr7g024900.1	413	Unknown Protein (AHRD V1); contains Interpro domain(s) IPR018249 EF-HAND 2 chr07_pseudomolecule_IMGAG_V3.5 6701394-6700982 E	98.9576	15.6024
Medtr5g073530.1	683	Nodule-specific cysteine-rich peptide 146 (AHRD V1 ***- A7KHA3_MEDTR); contains Interpro domain(s) IPR009810 Late nodulin chr05_pseudomolecule_IMGAG_V3.5 30292059-30292741 H	98.8139	90.0993
Medtr4g130860.1	4999	Leucine aminopeptidase 2, chloroplastic (AHRD V1 ***- Q6K669); contains Interpro domain(s) IPR011356 Peptidase M17, leucyl aminopeptidase chr04_pseudomolecule_IMGAG_V3.5 45985956-45980958 E	98.8094	121.75
Medtr3g061130.1	2900	RNA-binding protein pno1 (AHRD V1 **** Q9VR89); contains Interpro domain(s) IPR018111 K Homology, type 1, subgroup chr03_pseudomolecule_IMGAG_V3.5 18896675-18899574 H	98.6486	122.354
Medtr1g043190.1	4137	Cryptochrome 2B (AHRD V1 ***- Q6YBV7_PEA); contains Interpro domain(s) IPR014134 Cryptochrome, plant chr01_pseudomolecule_IMGAG_V3.5 12445176-12449312 E	98.6468	144.936
Medtr3g092220.1	1178	Auxin-induced protein 10A5 (AHRD V1 *-*- P33079); contains Interpro domain(s) IPR003676 Auxin responsive SAUR protein chr03_pseudomolecule_IMGAG_V3.5 31570695-31571872 E	98.3583	25.4095
Medtr3g064350.1	1289	Unknown Protein (AHRD V1) chr03_pseudomolecule_IMGAG_V3.5 20298999-20300287 E	97.648	51.0871
Medtr7g028550.1	1170	Unknown Protein (AHRD V1); contains Interpro domain(s) IPR009810 Late nodulin chr07_pseudomolecule_IMGAG_V3.5 8262816-8261647 E	97.6188	89.1909
Medtr3g102400.1	3046	Cysteine-rich receptor-like protein kinase 40 (AHRD V1 *-*- Q9SYS3); contains Interpro domain(s) IPR002290 Serine/threonine protein kinase chr03_pseudomolecule_IMGAG_V3.5 36248654-36251699 E	97.3337	17.6021
Medtr8g085580.1	2717	Unknown Protein (AHRD V1); contains Interpro domain(s) IPR007493 Protein of unknown function DUF538 chr08_pseudomolecule_IMGAG_V3.5 23412449-23409733 E	96.9314	65.9277
Medtr8g074530.1	1212	Unknown Protein (AHRD V1); contains Interpro domain(s) IPR004320 Protein of unknown function DUF241, plant chr08_pseudomolecule_IMGAG_V3.5 19973195-19974406 F	96.4837	102.844
Medtr8g063200.1	1217	Unknown Protein (AHRD V1) chr08_pseudomolecule_IMGAG_V3.5 15904251-15903035 F	96.4557	119.707
Medtr4g068040.1	2580	60S ribosomal protein L38 (AHRD V1 *-*- B4FHI7_MAIZE); contains Interpro domain(s) IPR002675 Ribosomal protein L38e chr04_pseudomolecule_IMGAG_V3.5 21376408-21378987 E	96.4277	90.8458
Medtr2g044580.1	6086	Chaperone protein dnaJ (AHRD V1 *-*- Q5L6F7); contains Interpro domain(s) IPR003095 Heat shock protein DnaJ chr02_pseudomolecule_IMGAG_V3.5 15840041-15846126 E	96.3512	102.722
Medtr4g114330.1	2242	13 kDa ribonucleoprotein-associated protein (AHRD V1 ***- O74690); contains Interpro domain(s) IPR004037 Ribosomal protein L7Ae conserved site chr04_pseudomolecule_IMGAG_V3.5 39196322-39198563 E	96.2007	103.967
Medtr4g028080.1	1952	Protein transport protein Sec61 beta subunit (AHRD V1 *-*- B6T256_MAIZE); contains Interpro domain(s) IPR016482 Preprotein translocase Sec, Sec61-beta subunit, eukarya chr04_pseudomolecule_IMGAG_V3.5 8441230-8443181 E	95.6035	82.5739
Medtr8g022290.1	1787	Unknown Protein (AHRD V1); contains Interpro domain(s) IPR006578 MADF domain chr08_pseudomolecule_IMGAG_V3.5 5565400-5563614 E	95.4794	123.75
Medtr4g069770.1	747	Suspensor-specific protein (AHRD V1 ***- Q9FUP6_PHACN) chr04_pseudomolecule_IMGAG_V3.5 21814921-21814175 E	95.2839	51.2788
Medtr3g098420.1	6799	Staphylococcal nuclease domain-containing protein 1 (AHRD V1 ***- Q863B3); contains Interpro domain(s) IPR016685 RNA-induced silencing complex, nuclease component Tudor-SN chr03_pseudomolecule_IMGAG_V3.5 34048653-34055451 F	94.9856	93.1303
Medtr1g040430.1	1063	Ethylene-responsive transcription factor 5 (AHRD V1 *-** O80341); contains Interpro domain(s) IPR001471 Pathogenesis-related transcriptional factor and ERF, DNA-binding chr01_pseudomolecule_IMGAG_V3.5 11061547-11060485 H	94.9841	160.616
AC234023_2.1	770	ABC transporter C family member 9 (AHRD V1 ***- Q9M1C7) AC234023.1 3471-4240 E	94.895	63.1587
Medtr8g075760.1	271	Unknown Protein (AHRD V1); contains Interpro domain(s) IPR009810 Late nodulin chr08_pseudomolecule_IMGAG_V3.5 20491852-20491582 F	94.7647	80.132
Medtr7g114040.1	797	Histone H2A (AHRD V1 ***- C6SV65_SOYBN); contains Interpro domain(s) IPR002119 Histone H2A chr07_pseudomolecule_IMGAG_V3.5 36985003-36985799 F	94.6708	108.483
Medtr1g082550.1	1465	RING finger family protein (AHRD V1 *-*- Q4TU10_ARATH); contains Interpro domain(s) IPR018957 Zinc finger, C3HC4 RING-type chr01_pseudomolecule_IMGAG_V3.5 21249192-21250656 F	94.6484	48.7806
Medtr1g101500.1	1760	Multidrug and toxin extrusion protein 1 (AHRD V1 ***- A4IIS8); contains Interpro domain(s) IPR002528 Multi antimicrobial extrusion protein MatE chr01_pseudomolecule_IMGAG_V3.5 30021265-30019506 E	94.1859	115.764
Medtr5g015720.1	1980	Glucan endo-1,3-beta-glucosidase 1 (AHRD V1 *-*- O65399); contains Interpro domain(s) IPR012946 X8 chr05_pseudomolecule_IMGAG_V3.5 5252025-5254004 E	94.1207	128.516
Medtr5g026750.1	3278	60S ribosomal protein L13 (AHRD V1 ***- B7FGS0_MEDTR); contains Interpro domain(s) IPR001380 Ribosomal protein L13e chr05_pseudomolecule_IMGAG_V3.5 10799760-10796483 E	93.997	108.726
Medtr4g087810.1	1760	Lipase (AHRD V1 *-*- O59952); contains Interpro domain(s) IPR002921 Lipase, class 3 chr04_pseudomolecule_IMGAG_V3.5 30452810-30451051 E	93.5696	56.09
Medtr5g051090.1	3618	Tar1p (AHRD V1 *-*- C8ZDC9_YEAS8) chr05_pseudomolecule_IMGAG_V3.5 21188360-21191977 E	93.318	37.3299
Medtr7g029760.1	3531	Nodule-specific cysteine-rich peptide 169 (AHRD V1 ***- A7KHA7_MEDTR); contains Interpro domain(s) IPR009810 Late nodulin chr07_pseudomolecule_IMGAG_V3.5 8450264-8446734 E	93.1019	75.2745
Medtr7g080060.1	4066	Isopentenyl-diphosphate Delta-isomerase (AHRD V1 **** A9ZN05_HEVBR); contains Interpro domain(s) IPR011876 Isopentenyl-diphosphate delta-isomerase, type 1 chr07_pseudomolecule_IMGAG_V3.5 22673543-22669478 E	93.0064	95.6445
Medtr8g087720.1	2481	Aquaporin NIP1-2 (AHRD V1 ***- Q8LFP7); contains Interpro domain(s) IPR012269 Aquaporin chr08_pseudomolecule_IMGAG_V3.5 24469580-24472060 F	92.9119	88.9997
Medtr2g069250.1	4359	Nodule-specific glycine-rich protein 3C (AHRD V1 ***- A7KHI4_MEDTR) chr02_pseudomolecule_IMGAG_V3.5 22055461-22051103 E	92.878	92.6895
Medtr5g063600.1	3030	Nodule-specific cysteine-rich peptide 88 (AHRD V1 *-*- A7KH83_MEDTR); contains Interpro domain(s) IPR009810 Late nodulin chr05_pseudomolecule_IMGAG_V3.5 25636929-25639958 E	92.761	81.2212
Medtr8g023560.1	7240	Protein STRUBBELIG-RECEPTOR FAMILY 6 (AHRD V1 ***- Q9C8M9); contains Interpro domain(s) IPR002290 Serine/threonine protein kinase chr08_pseudomolecule_IMGAG_V3.5 6209407-6202168 E	92.6568	65.3374
Medtr5g089310.1	349	Unknown Protein (AHRD V1) chr05_pseudomolecule_IMGAG_V3.5 37768902-37768554 E	92.6397	63.2252
Medtr4g091370.1	3237	Sugar transport protein 1 (AHRD V1 ***- P23586); contains Interpro domain(s) IPR003663 Sugar/inositol transporter chr04_pseudomolecule_IMGAG_V3.5 31276382-31279618 F	92.6333	73.2452
Medtr5g064530.1	698	Unknown Protein (AHRD V1) chr05_pseudomolecule_IMGAG_V3.5 26122291-26122988 F	92.6174	93.3294
Medtr2g035100.1	8578	Pathogenesis-related protein PR10 (Fragment) (AHRD V1 *--- O24253_PEA); contains Interpro domain(s) IPR000916 Bet v I allergen chr02_pseudomolecule_IMGAG_V3.5 12304927-12313504 E	92.4703	72.9554
Medtr8g067490.1	3141	Zinc finger protein (AHRD V1 **-- A9YWQ9_MEDTR); contains Interpro domain(s) IPR001841 Zinc finger, RING-type chr08_pseudomolecule_IMGAG_V3.5 17218648-17215508 E	92.461	90.4145
Medtr7g035060.1	1837	4,5-DOPA dioxygenase extradiol-like protein (AHRD V1 ***- Q949R4); contains Interpro domain(s) IPR014436 Extradiol aromatic ring-opening dioxygenase, DODA type chr07_pseudomolecule_IMGAG_V3.5 10107849-10106013 E	92.3837	29.8492
Medtr5g059210.1	2683	Ubiquitin-fold modifier 1 (AHRD V1 ***- B6SXA8_MAIZE); contains Interpro domain(s) IPR005375 Ubiquitin-like, Ufm1 chr05_pseudomolecule_IMGAG_V3.5 23784662-23787344 E	92.2339	94.6882
Medtr1g026110.1	1062	Syringolide-induced protein 14-1-1 (Fragment) (AHRD V1 *-*- Q06H38_ARAHY) chr01_pseudomolecule_IMGAG_V3.5 8515907-8516968 F	91.7967	70.0957
AC233680_26.1	2355	Abscisic acid receptor PYL9 (AHRD V1 **** Q84MC7); contains Interpro domain(s) IPR019587 Polyketide cyclase/dehydrase AC233680.1 100814-103168 E	91.7786	113.269
Medtr7g084150.1	2967	Ubiquinol-cytochrome c reductase iron-sulfur subunit (AHRD V1 **** C6THW5_SOYBN); contains Interpro domain(s) IPR014349 Rieske iron-sulphur protein chr07_pseudomolecule_IMGAG_V3.5 25000596-25003562 F	91.6628	109.908
Medtr5g031890.1	566	Unknown Protein (AHRD V1) chr05_pseudomolecule_IMGAG_V3.5 13263547-13262982 L	91.3945	91.2193
Medtr4g031380.1	2262	Nodule-specific cysteine-rich peptide 319 (AHRD V1 *-*- A7KHE9_MEDTR); contains Interpro domain(s) IPR009810 Late nodulin chr04_pseudomolecule_IMGAG_V3.5 9455266-9453005 H	91.3135	105.023
Medtr3g114780.1	2110	Sterol 24-C methyltransferase 2-1 (AHRD V1 **** D2D5G3_SOYBN); contains Interpro domain(s) IPR013216 Methyltransferase type 11 chr03_pseudomolecule_IMGAG_V3.5 41458081-41455972 E	91.2531	123.346
Medtr4g026750.1	20238	Nodule-specific cysteine-rich peptide 119 (AHRD V1 *-*- A7KH92_MEDTR); contains Interpro domain(s) IPR009810 Late nodulin chr04_pseudomolecule_IMGAG_V3.5 7958982-7938745 E	91.1307	109.033
Medtr6g061850.1	901	18.2 kDa class I heat shock protein (AHRD V1 ***- P27880); contains Interpro domain(s) IPR008978 HSP20-like chaperone chr06_pseudomolecule_IMGAG_V3.5 13159504-13158604 F	90.7865	28.5739
Medtr3g062830.1	537	Unknown Protein (AHRD V1); contains Interpro domain(s) IPR009810 Late nodulin chr03_pseudomolecule_IMGAG_V3.5 19893840-19894376 H	90.7717	85.5105
Medtr5g084160.1	1778	Nodule-specific glycine-rich protein 1C (AHRD V1 ***- Q8S2U1_MEDTR) chr05_pseudomolecule_IMGAG_V3.5 35326714-35324937 H	90.7228	128.765
Medtr3g105430.1	4300	Eukaryotic translation initiation factor 3 subunit B (AHRD V1 **** Q9C5Z1); contains Interpro domain(s) IPR011400 Translation initiation factor eIF-3b chr03_pseudomolecule_IMGAG_V3.5 37150500-37146201 E	90.6821	105.827
Medtr1g050930.1	3107	ABC transporter G family member 39 (AHRD V1 ***- Q7PC84); contains Interpro domain(s) IPR013525 ABC-2 type transporter chr01_pseudomolecule_IMGAG_V3.5 14461288-14458182 E	90.5535	63.6792
Medtr8g032350.1	572	Nodule-specific cysteine-rich peptide 181 (AHRD V1 **** A7KHB3_MEDTR); contains Interpro domain(s) IPR009810 Late nodulin chr08_pseudomolecule_IMGAG_V3.5 7725594-7726165 H	90.5428	83.9042
Medtr4g106860.1	1082	Gonadotropin beta chain (AHRD V1 **-- B4UWC2_ARAHY); contains Interpro domain(s) IPR003854 Gibberellin regulated protein chr04_pseudomolecule_IMGAG_V3.5 36633708-36632627 E	90.5229	199.214
Medtr4g124080.1	1533	Unknown Protein (AHRD V1); contains Interpro domain(s) IPR012335 Thioredoxin fold chr04_pseudomolecule_IMGAG_V3.5 43166312-43167844 E	90.4866	94.5335
Medtr7g051290.1	731	Nodule-specific cysteine-rich peptide 147 (AHRD V1 ***- A7KHA4_MEDTR); contains Interpro domain(s) IPR009810 Late nodulin chr07_pseudomolecule_IMGAG_V3.5 13208453-13207723 E	90.3974	79.5621
Medtr7g009820.1	4835	Quinohaemoprotein ethanol dehydrogenase type-1 (AHRD V1 *-*- Q46444); contains Interpro domain(s) IPR011047 Quinonprotein alcohol dehydrogenase-like chr07_pseudomolecule_IMGAG_V3.5 1738022-1742856 H	90.0945	27.0479
Medtr5g032030.1	579	Nucleobase-ascorbate transporter 11 (AHRD V1 *-*- Q6SZ87) chr05_pseudomolecule_IMGAG_V3.5 13307751-13307173 F	90.0771	131.577
Medtr8g086330.1	1472	Protein transport protein Sec61 beta subunit (AHRD V1 *-*- B6T256_MAIZE); contains Interpro domain(s) IPR016482 Preprotein translocase Sec, Sec61-beta subunit, eukarya chr08_pseudomolecule_IMGAG_V3.5 23786716-23785245 E	90.02	79.6506
Medtr4g095280.1	3156	Unknown Protein (AHRD V1) chr04_pseudomolecule_IMGAG_V3.5 32771342-32768187 E	89.984	78.2126
Medtr1g105020.1	2325	Hormone-sensitive lipase (AHRD V1 *--- Q05469) chr01_pseudomolecule_IMGAG_V3.5 30961096-30963420 E	89.9266	54.4368
Medtr4g131060.1	2906	CBL-interacting protein kinase 6 (AHRD V1 ***- C0IRD0_CICAR); contains Interpro domain(s) IPR002100 Transcription factor, MADS-box chr04_pseudomolecule_IMGAG_V3.5 46112198-46115103 E	89.8644	73.098
Medtr3g084090.1	2215	UDP-D-glucuronic acid 4-epimerase (AHRD V1 **** D2WK29_GOSHI); contains Interpro domain(s) IPR016040 NAD(P)-binding domain chr03_pseudomolecule_IMGAG_V3.5 27272543-27270329 E	89.4361	100.631
Medtr4g086620.1	1307	TO26-13 (Fragment) (AHRD V1 *-*- Q3LVR0_TAROF); contains Interpro domain(s) IPR012442 Protein of unknown function DUF1645 chr04_pseudomolecule_IMGAG_V3.5 29789783-29791089 F	89.3872	26.0572
Medtr5g091130.1	6714	60S ribosomal protein L18a (Fragment) (AHRD V1 *-*- A9XP45_9MYRT); contains Interpro domain(s) IPR001461 Peptidase A1 chr05_pseudomolecule_IMGAG_V3.5 38673276-38679989 E	89.2535	90.2986
Medtr8g023550.1	4001	26S protease regulatory subunit 7 (AHRD V1 ***- Q41365); contains Interpro domain(s) IPR005937 26S proteasome subunit P45 chr08_pseudomolecule_IMGAG_V3.5 6196280-6200280 E	89.2523	89.3173
Medtr5g056480.1	1425	Unknown Protein (AHRD V1) chr05_pseudomolecule_IMGAG_V3.5 22719141-22720565 E	89.2281	104.68
Medtr7g100340.1	1083	Unknown Protein (AHRD V1) chr07_pseudomolecule_IMGAG_V3.5 31595986-31597068 E	89.0408	88.4552
Medtr1g007380.1	4095	Amino acid transporter (AHRD V1 **** P93561_SOLTU); contains Interpro domain(s) IPR013057 Amino acid transporter, transmembrane chr01_pseudomolecule_IMGAG_V3.5 886402-882308 E	88.8372	107.644
Medtr8g061940.1	954	Histone H3 (AHRD V1 ***- A8MRL0_ARATH); contains Interpro domain(s) IPR000164 Histone H3 chr08_pseudomolecule_IMGAG_V3.5 15337929-15338882 E	88.7778	74.9797
Medtr6g061820.1	1309	Nodule-specific cysteine-rich peptide 77 (AHRD V1 *-*- A7KH81_MEDTR); contains Interpro domain(s) IPR009810 Late nodulin chr06_pseudomolecule_IMGAG_V3.5 13146200-13147508 E	88.7675	84.4914
Medtr7g083790.1	3472	Phosphate carrier protein, mitochondrial (AHRD V1 **** Q8VEM8); contains Interpro domain(s) IPR018108 Mitochondrial substrate/solute carrier IPR001993 Mitochondrial substrate carrier chr07_pseudomolecule_IMGAG_V3.5 24819208-24815737 F	88.7041	105.452
Medtr5g090010.1	3333	Mitochondria fission 1 protein (AHRD V1 *-*- Q6CFJ0); contains Interpro domain(s) IPR016543 Tetratricopeptide repeat 11 Fission 1 protein chr05_pseudomolecule_IMGAG_V3.5 38116604-38113272 E	88.6174	67.0655
Medtr3g020980.1	2179	Nodule-specific cysteine-rich peptide 189 (AHRD V1 ***- A7KHB5_MEDTR); contains Interpro domain(s) IPR009810 Late nodulin chr03_pseudomolecule_IMGAG_V3.5 5614367-5612189 E	88.6155	76.1805
Medtr4g012950.1	1259	Unknown Protein (AHRD V1) chr04_pseudomolecule_IMGAG_V3.5 2700102-2701360 H	88.4568	99.4947
AC233660_17.1	2692	Transmembrane protein 165 (AHRD V1 ***- P52875); contains Interpro domain(s) IPR001727 Uncharacterised protein family UPF0016 AC233660.2 65327-68018 E	88.2353	96.5842
Medtr8g018550.1	5582	Lipoxygenase (AHRD V1 **** B7Z177_PEA); contains Interpro domain(s) IPR001246 Lipoxygenase, plant chr08_pseudomolecule_IMGAG_V3.5 4241743-4236162 E	88.2138	126.614
Medtr4g124930.1	2613	Unknown Protein (AHRD V1); contains Interpro domain(s) IPR007650 Protein of unknown function DUF581 chr04_pseudomolecule_IMGAG_V3.5 43718390-43721002 E	88.1042	113.841
Medtr1g072510.1	3425	Unknown Protein (AHRD V1) chr01_pseudomolecule_IMGAG_V3.5 18160845-18157421 F	87.8875	107.861
AC235662_11.1	844	DNA polymerase delta subunit 4 (AHRD V1 *-** Q9HCU8); contains Interpro domain(s) IPR007218 DNA polymerase delta, subunit 4 AC235662.8 40758-39915 E	87.8265	102.652
AC233657_20.1	2224	Unknown Protein (AHRD V1); contains Interpro domain(s) IPR011230 Phosphoesterase At2g46880 AC233657.1 80261-78038 E	87.8067	91.8286
Medtr2g009450.1	565	Unknown Protein (AHRD V1) chr02_pseudomolecule_IMGAG_V3.5 2027051-2026487 F	87.7108	90.0794
Medtr2g063470.1	559	Nodule-specific cysteine-rich peptide 62 (AHRD V1 ***- A7KH76_MEDTR); contains Interpro domain(s) IPR009810 Late nodulin chr02_pseudomolecule_IMGAG_V3.5 20044994-20045552 F	87.5674	88.7286
Medtr1g084990.1	5573	Unknown Protein (AHRD V1) chr01_pseudomolecule_IMGAG_V3.5 22402243-22396671 E	87.4716	66.5475
Medtr8g076770.1	3961	Protein transport protein Sec61 subunit alpha (AHRD V1 ***- Q54XK2); contains Interpro domain(s) IPR002208 SecY protein chr08_pseudomolecule_IMGAG_V3.5 21112591-21116551 F	87.2839	96.2225
Medtr2g069050.1	4511	Elongation factor EF-2 (Fragment) (AHRD V1 *-** Q8RVT3_PEA); contains Interpro domain(s) IPR004161 Translation elongation factor EFTu/EF1A, domain 2 chr02_pseudomolecule_IMGAG_V3.5 21982822-21987332 E	87.2495	95.4888
Medtr3g070920.1	2033	Histone H4 (AHRD V1 ***- B6T0P4_MAIZE); contains Interpro domain(s) IPR001951 Histone H4 chr03_pseudomolecule_IMGAG_V3.5 22506839-22504807 E	87.028	87.8988
Medtr3g084040.1	2073	Glycine-rich RNA-binding protein (AHRD V1 **** P93486_PEA); contains Interpro domain(s) IPR015465 RNA recognition motif, glycine rich protein chr03_pseudomolecule_IMGAG_V3.5 27237948-27240020 F	86.8781	93.8286
Medtr7g081700.1	3915	Ras-like protein (Fragment) (AHRD V1 *-*- Q8SAF8_9STRA); contains Interpro domain(s) IPR003579 Ras small GTPase, Rab type chr07_pseudomolecule_IMGAG_V3.5 23638852-23634938 F	86.5452	75.7292
Medtr5g097360.1	3645	Potyvirus VPg interacting protein (AHRD V1 ***- B0ZZ79_ARAHY); contains Interpro domain(s) IPR004082 Protein of unknown function DUF1423, plant chr05_pseudomolecule_IMGAG_V3.5 41607135-41610779 E	86.4757	78.5896
Medtr7g099640.1	5431	26S proteasome regulatory subunit 4 homolog A (AHRD V1 ***- Q9SZD4); contains Interpro domain(s) IPR003960 ATPase, AAA-type, conserved site IPR005937 26S proteasome subunit P45 chr07_pseudomolecule_IMGAG_V3.5 31157611-31152181 F	86.4537	93.5192
Medtr1g116930.1	2722	Peptide transporter PTR1 (AHRD V1 **** Q9M390); contains Interpro domain(s) IPR000109 TGF-beta receptor, type I/II extracellular region chr01_pseudomolecule_IMGAG_V3.5 34105659-34102938 E	86.3651	91.5178
Medtr6g005340.1	1073	Germin-like protein subfamily 1 member 11 (AHRD V1 ***- Q9FMA8); contains Interpro domain(s) IPR014710 RmlC-like jelly roll fold chr06_pseudomolecule_IMGAG_V3.5 313196-314268 F	86.1981	36.4181
Medtr5g040610.1	2255	ATP synthase subunit epsilon, mitochondrial (AHRD V1 ***- Q96253); contains Interpro domain(s) IPR006721 ATPase, F1 complex, epsilon subunit, mitochondrial chr05_pseudomolecule_IMGAG_V3.5 17429072-17431326 E	86.122	97.2348
Medtr6g054890.1	5998	Membrane steroid-binding protein 1 (AHRD V1 **** Q9XFM6); contains Interpro domain(s) IPR001199 Cytochrome b5 chr06_pseudomolecule_IMGAG_V3.5 11147751-11153748 E	85.9903	86.37
Medtr5g066750.1	464	Nodule-specific cysteine-rich peptide 24 (AHRD V1 ***- A7KH68_MEDTR); contains Interpro domain(s) IPR009810 Late nodulin chr05_pseudomolecule_IMGAG_V3.5 27218372-27217909 E	85.9843	80.2752
Medtr7g118330.1	9248	Circadian clock-associated protein 1a (Fragment) (AHRD V1 *--- C8KHJ1_PHYPA); contains Interpro domain(s) IPR006447 Myb-like DNA-binding region, SHAQKYF class chr07_pseudomolecule_IMGAG_V3.5 38645792-38655039 E	85.9562	106.308
Medtr7g113680.1	2678	Nuclear transcription factor Y subunit C-9 (AHRD V1 ***- Q8L4B2); contains Interpro domain(s) IPR003958 Transcription factor CBF/NF-Y/archaeal histone chr07_pseudomolecule_IMGAG_V3.5 36805810-36803133 E	85.9421	132.202
Medtr4g070860.1	1497	BZIP transcription factor ATB2 (AHRD V1 ***- Q8L5W2_SOYBN); contains Interpro domain(s) IPR011616 bZIP transcription factor, bZIP-1 chr04_pseudomolecule_IMGAG_V3.5 22268384-22269880 E	85.9206	129.449
Medtr4g076030.1	8205	Unknown Protein (AHRD V1); contains Interpro domain(s) IPR010978 tRNA-binding arm chr04_pseudomolecule_IMGAG_V3.5 24449643-24441439 E	85.7715	72.8781
Medtr4g132850.1	2326	Dehydrogenase/reductase SDR family member 4 (AHRD V1 **** Q8WNV7); contains Interpro domain(s) IPR002347 Glucose/ribitol dehydrogenase chr04_pseudomolecule_IMGAG_V3.5 47022420-47024745 E	85.6887	87.4407
Medtr7g032920.1	1605	Unknown Protein (AHRD V1); contains Interpro domain(s) IPR009810 Late nodulin chr07_pseudomolecule_IMGAG_V3.5 9661102-9659498 L	85.5914	77.9698
Medtr8g102620.1	4717	Malic enzyme (Fragment) (AHRD V1 ***- D1I386_VITVI); contains Interpro domain(s) IPR012302 Malic enzyme, NAD-binding chr08_pseudomolecule_IMGAG_V3.5 29949993-29945277 E	85.5373	81.2824
Medtr3g110630.1	2760	Unknown Protein (AHRD V1); contains Interpro domain(s) IPR010410 Protein of unknown function DUF1005 chr03_pseudomolecule_IMGAG_V3.5 39998785-39996026 E	85.4507	90.9208
Medtr1g095990.1	816	Protein SENSITIVE TO PROTON RHIZOTOXICITY 1 (AHRD V1 ***- Q9C8N5) chr01_pseudomolecule_IMGAG_V3.5 27629779-27630594 E	85.4106	66.224
Medtr5g010580.1	653	Unknown Protein (AHRD V1) chr05_pseudomolecule_IMGAG_V3.5 2619951-2619299 E	85.3801	40.6506
Medtr3g065140.1	854	Centromere protein V (AHRD V1 ***- Q9CXS4); contains Interpro domain(s) IPR006913 Glutathione-dependent formaldehyde-activating, GFA chr03_pseudomolecule_IMGAG_V3.5 20721836-20720983 H	85.0165	90.3871
Medtr4g097790.1	3507	Unknown Protein (AHRD V1) chr04_pseudomolecule_IMGAG_V3.5 33789522-33793028 F	84.8513	62.1924
Medtr5g027460.1	4321	Unknown Protein (AHRD V1) chr05_pseudomolecule_IMGAG_V3.5 11177470-11181790 F	84.7278	113.342
Medtr4g122740.1	637	Pectinesterase inhibitor (AHRD V1 ***- P83326); contains Interpro domain(s) IPR006501 Pectinesterase inhibitor chr04_pseudomolecule_IMGAG_V3.5 42501259-42500623 F	84.704	96.1501
Medtr3g086830.1	818	Unknown Protein (AHRD V1) chr03_pseudomolecule_IMGAG_V3.5 28636126-28636943 E	84.5444	40.4804
Medtr8g056870.1	646	Unknown Protein (AHRD V1) chr08_pseudomolecule_IMGAG_V3.5 13527542-13526897 F	84.5243	90.205
Medtr4g079830.1	904	Unknown Protein (AHRD V1); contains Interpro domain(s) IPR008395 Agenet chr04_pseudomolecule_IMGAG_V3.5 26548885-26549788 E	84.5209	70.9878
Medtr2g026500.1	1762	Os08g0431500 protein (Fragment) (AHRD V1 ***- Q0J5I8_ORYSJ) chr02_pseudomolecule_IMGAG_V3.5 8385791-8384030 E	84.5196	95.5234
Medtr1g075900.1	2204	Methyltransferase (Fragment) (AHRD V1 *-*- C3VEZ4_9ROSI); contains Interpro domain(s) IPR004159 Protein of unknown function DUF248, methyltransferase putative chr01_pseudomolecule_IMGAG_V3.5 19382856-19380653 E	84.4556	63.2559
Medtr8g008500.1	1778	Methyl jasmonate esterase (AHRD V1 **-* D2CKY0_9SOLA); contains Interpro domain(s) IPR000073 Alpha/beta hydrolase fold-1 chr08_pseudomolecule_IMGAG_V3.5 963062-964839 E	84.4536	29.6151
Medtr5g070300.1	1248	Nodule-specific cysteine-rich peptide 217 (AHRD V1 ***- A7KHC1_MEDTR); contains Interpro domain(s) IPR009810 Late nodulin chr05_pseudomolecule_IMGAG_V3.5 28770115-28771362 E	84.3856	75.5125
Medtr7g074710.1	2451	Dihydroflavonol-4-reductase (AHRD V1 **** P51102); contains Interpro domain(s) IPR016040 NAD(P)-binding domain chr07_pseudomolecule_IMGAG_V3.5 20045563-20048013 F	84.3179	84.5556
Medtr7g009710.1	4286	2-aminoethanethiol dioxygenase (AHRD V1 ***- Q6PDY2); contains Interpro domain(s) IPR012864 Protein of unknown function DUF1637 chr07_pseudomolecule_IMGAG_V3.5 1679012-1683297 F	84.1206	79.2153
Medtr6g051550.1	1505	Unknown Protein (AHRD V1) chr06_pseudomolecule_IMGAG_V3.5 10301344-10299840 E	84.0028	86.59
Medtr5g021800.1	2094	60S ribosomal protein L2 (AHRD V1 ***- B6TGT0_MAIZE); contains Interpro domain(s) IPR002171 Ribosomal protein L2 chr05_pseudomolecule_IMGAG_V3.5 8236299-8234206 F	83.8034	86.3591
Medtr7g074070.1	1950	Unknown Protein (AHRD V1); contains Interpro domain(s) IPR003689 Zinc/iron permease chr07_pseudomolecule_IMGAG_V3.5 19757042-19755093 E	83.6916	92.5821
Medtr1g011310.1	1745	Nodule-specific cysteine-rich peptide 181 (AHRD V1 ***- A7KHB3_MEDTR); contains Interpro domain(s) IPR009810 Late nodulin chr01_pseudomolecule_IMGAG_V3.5 2292362-2290618 F	83.6786	74.1123
Medtr3g086330.1	4406	T-complex protein 1 subunit epsilon (AHRD V1 ***- B6TSC6_MAIZE); contains Interpro domain(s) IPR012718 T-complex protein 1, epsilon subunit chr03_pseudomolecule_IMGAG_V3.5 28366552-28362147 E	83.6437	101.229
Medtr4g070080.1	1064	Glycine-rich RNA binding protein 1 (AHRD V1 *-** O24601_PELHO); contains Interpro domain(s) IPR015465 RNA recognition motif, glycine rich protein chr04_pseudomolecule_IMGAG_V3.5 21953458-21954521 E	83.6179	65.514
Medtr5g078330.1	1489	HMG-Y-related protein A (AHRD V1 ***- Q00423); contains Interpro domain(s) IPR005818 Histone H1/H5 chr05_pseudomolecule_IMGAG_V3.5 32480809-32482297 E	83.2483	119.395
Medtr4g061130.1	3520	Mitogen-activated protein kinase 1 (AHRD V1 ***- Q5K6Q4_SOYBN); contains Interpro domain(s) IPR002290 Serine/threonine protein kinase chr04_pseudomolecule_IMGAG_V3.5 18968478-18964959 E	83.2204	63.7612
Medtr1g025250.1	1558	Gibberellin-regulated protein 1 (AHRD V1 ***- P46689); contains Interpro domain(s) IPR003854 Gibberellin regulated protein chr01_pseudomolecule_IMGAG_V3.5 8152604-8151047 F	83.1924	67.0221
Medtr4g075340.1	3659	Translocon-associated protein subunit alpha (AHRD V1 ***- P45434) chr04_pseudomolecule_IMGAG_V3.5 24153276-24156934 E	83.0448	82.3447
Medtr4g006830.1	3276	40S ribosomal protein S12 (AHRD V1 ***- C6SVV7_SOYBN); contains Interpro domain(s) IPR000530 Ribosomal protein S12e chr04_pseudomolecule_IMGAG_V3.5 955325-958600 E	82.797	89.9338
Medtr1g088640.1	2215	Universal stress protein (AHRD V1 **-- B4UW73_ARAHY); contains Interpro domain(s) IPR006016 UspA chr01_pseudomolecule_IMGAG_V3.5 24107415-24105201 E	82.5827	47.7452
Medtr3g060190.1	995	Unknown Protein (AHRD V1) chr03_pseudomolecule_IMGAG_V3.5 18491565-18492559 E	82.5638	87.2905
Medtr5g018720.1	546	Genomic DNA chromosome 5 TAC clone K1F13 (AHRD V1 ***- Q9FJY2_ARATH) chr05_pseudomolecule_IMGAG_V3.5 6734908-6735453 F	82.5161	68.5248
Medtr2g028790.1	4602	Vesicle-associated membrane protein 722 (AHRD V1 **** P47192); contains Interpro domain(s) IPR001388 Synaptobrevin chr02_pseudomolecule_IMGAG_V3.5 9576648-9581249 E	82.4873	79.2095
Medtr7g032820.1	1076	Unknown Protein (AHRD V1) chr07_pseudomolecule_IMGAG_V3.5 9618960-9620035 E	82.4674	81.9635
Medtr5g016510.1	1909	R2R3-MYB transcription factor (Fragment) (AHRD V1 *-*- Q7DLH3_ARATH); contains Interpro domain(s) IPR015495 Myb transcription factor chr05_pseudomolecule_IMGAG_V3.5 5667641-5665733 E	82.2428	76.5989
Medtr8g021190.1	2281	Unknown Protein (AHRD V1); contains Interpro domain(s) IPR012876 Protein of unknown function DUF1677, plant chr08_pseudomolecule_IMGAG_V3.5 5230364-5228084 E	82.2394	57.0781
Medtr4g070270.1	2842	3-ketoacyl-CoA synthase (AHRD V1 ***- C3VPA4_9ERIC); contains Interpro domain(s) IPR012392 Very-long-chain 3-ketoacyl-CoA synthase chr04_pseudomolecule_IMGAG_V3.5 22030795-22033636 E	82.1855	50.9711
[truncated: 46,715 more rows]

## Sheet: S3 RT-PCR Validation of RNAseq
Quantitative PCR validation of the RNA-seq. Data are means of 3 replicates. Each replicate was measured three time.
[truncated: 20 more rows]
